# Supplementary material for: A genome-wide atlas of human cell morphology
Source: bioRxiv. 2023 Aug 7:2023.08.06.552164. Preprint. [Version 1] doi: 10.1101/2023.08.06.552164 (PMC10441312; doi:10.1101/2023.08.06.552164)
Supplement: Supplement 1 [file media-1.csv]

design	dialout	gene_id	gene_symbol	oligo	sgRNA	source
genome_L2	1	51471	NAT8B	CTTAAACCGGCCAACATACCCGTCTCgCACCgGCAAGCCCACGACCTACTTGGTTTcGAGACGTCGAAAGGAACGAGTAGCAT	GCAAGCCCACGACCTACTTG	0_brunello_pub
genome_L2	1	729648	ZNF812	CTTAAACCGGCCAACATACCCGTCTCgCACCgAAGGTGAGTTGACCTAGTGAGTTTcGAGACGTCGAAAGGAACGAGTAGCAT	AAGGTGAGTTGACCTAGTGA	0_brunello_pub
genome_L2	1	158434	LOC158434	CTTAAACCGGCCAACATACCCGTCTCgCACCgACACAGACAGACACATAGTGGTTTcGAGACGTCGAAAGGAACGAGTAGCAT	ACACAGACAGACACATAGTG	0_brunello_pub
genome_L2	1	642587	MIR205HG	CTTAAACCGGCCAACATACCCGTCTCgCACCgAGGGTACGGACCCCACATGAGTTTcGAGACGTCGAAAGGAACGAGTAGCAT	AGGGTACGGACCCCACATGA	0_brunello_pub
genome_L2	1	401388	C7orf76	CTTAAACCGGCCAACATACCCGTCTCgCACCgGCTGTGTTTGCTGTACAAGGGTTTcGAGACGTCGAAAGGAACGAGTAGCAT	GCTGTGTTTGCTGTACAAGG	0_brunello_pub
genome_L2	1	286238	LOC286238	CTTAAACCGGCCAACATACCCGTCTCgCACCgAGGAATAGCAGTGAAAAGCAGTTTcGAGACGTCGAAAGGAACGAGTAGCAT	AGGAATAGCAGTGAAAAGCA	0_brunello_pub
genome_L2	1	89758	C6orf7	CTTAAACCGGCCAACATACCCGTCTCgCACCgGAATGACCACTTCATCGCAGGTTTcGAGACGTCGAAAGGAACGAGTAGCAT	GAATGACCACTTCATCGCAG	0_brunello_pub
genome_L2	1	100861437	NARR	CTTAAACCGGCCAACATACCCGTCTCgCACCgGAGATGACGTCGGGTCTCCGGTTTcGAGACGTCGAAAGGAACGAGTAGCAT	GAGATGACGTCGGGTCTCCG	0_brunello_pub
genome_L2	1	650293	LOC650293	CTTAAACCGGCCAACATACCCGTCTCgCACCgTGACAGCCAGGATACTGAGGGTTTcGAGACGTCGAAAGGAACGAGTAGCAT	TGACAGCCAGGATACTGAGG	0_brunello_pub
genome_L2	1	554223	LOC554223	CTTAAACCGGCCAACATACCCGTCTCgCACCgAGAGGAAGCGGGGATCCGCGGTTTcGAGACGTCGAAAGGAACGAGTAGCAT	AGAGGAAGCGGGGATCCGCG	0_brunello_pub
genome_L2	1	100288524	WI2-2373I1.2	CTTAAACCGGCCAACATACCCGTCTCgCACCgTCGAGAACGGCAACTACCGGGTTTcGAGACGTCGAAAGGAACGAGTAGCAT	TCGAGAACGGCAACTACCGG	0_brunello_pub
genome_L2	1	170393	C10orf91	CTTAAACCGGCCAACATACCCGTCTCgCACCgCGCATGACCAGGATTCTGGGGTTTcGAGACGTCGAAAGGAACGAGTAGCAT	CGCATGACCAGGATTCTGGG	0_brunello_pub
genome_L2	1	191585	PLAC4	CTTAAACCGGCCAACATACCCGTCTCgCACCgCCAGGGTGAGTGCACATGTGGTTTcGAGACGTCGAAAGGAACGAGTAGCAT	CCAGGGTGAGTGCACATGTG	0_brunello_pub
genome_L2	1	284618	RUSC1-AS1	CTTAAACCGGCCAACATACCCGTCTCgCACCgATGGACATACCGCTGTTCCGGTTTcGAGACGTCGAAAGGAACGAGTAGCAT	ATGGACATACCGCTGTTCCG	0_brunello_pub
genome_L2	1	728262	FAM157A	CTTAAACCGGCCAACATACCCGTCTCgCACCgAGAGGATCCAGATTTCCCTGGTTTcGAGACGTCGAAAGGAACGAGTAGCAT	AGAGGATCCAGATTTCCCTG	0_brunello_pub
genome_L2	1	100127889	C10orf131	CTTAAACCGGCCAACATACCCGTCTCgCACCgTTGATAGCGAAATACATCAAGTTTcGAGACGTCGAAAGGAACGAGTAGCAT	TTGATAGCGAAATACATCAA	0_brunello_pub
genome_L2	1	100861519	GDNF-AS1	CTTAAACCGGCCAACATACCCGTCTCgCACCgAAAAGGTCCACACATTCAGAGTTTcGAGACGTCGAAAGGAACGAGTAGCAT	AAAAGGTCCACACATTCAGA	0_brunello_pub
genome_L2	1	286122	C8orf31	CTTAAACCGGCCAACATACCCGTCTCgCACCgAGAATTCCTGCAATTCAGTGGTTTcGAGACGTCGAAAGGAACGAGTAGCAT	AGAATTCCTGCAATTCAGTG	0_brunello_pub
genome_L2	1	400863	LOC400863	CTTAAACCGGCCAACATACCCGTCTCgCACCgCTCTCCAACTCCACTCCCAGGTTTcGAGACGTCGAAAGGAACGAGTAGCAT	CTCTCCAACTCCACTCCCAG	0_brunello_pub
genome_L2	1	100996634	LOC100996634	CTTAAACCGGCCAACATACCCGTCTCgCACCgCAGGACATGTCGCTCCAGGGGTTTcGAGACGTCGAAAGGAACGAGTAGCAT	CAGGACATGTCGCTCCAGGG	0_brunello_pub
genome_L2	1	643355	LOC643355	CTTAAACCGGCCAACATACCCGTCTCgCACCgCCAGATTCCCACCCTCAGGGGTTTcGAGACGTCGAAAGGAACGAGTAGCAT	CCAGATTCCCACCCTCAGGG	0_brunello_pub
genome_L2	1	256021	C12orf79	CTTAAACCGGCCAACATACCCGTCTCgCACCgGGAAACCTATGTGCTTCGTGGTTTcGAGACGTCGAAAGGAACGAGTAGCAT	GGAAACCTATGTGCTTCGTG	0_brunello_pub
genome_L2	1	26148	C10orf12	CTTAAACCGGCCAACATACCCGTCTCgCACCgGTATCCAACAGTGCAACTGGGTTTcGAGACGTCGAAAGGAACGAGTAGCAT	GTATCCAACAGTGCAACTGG	0_brunello_pub
genome_L2	1	645037	GAGE2B	CTTAAACCGGCCAACATACCCGTCTCgCACCgACCAGCAACACCTGAAGAAGGTTTcGAGACGTCGAAAGGAACGAGTAGCAT	ACCAGCAACACCTGAAGAAG	0_brunello_pub
genome_L2	1	729408	GAGE2D	CTTAAACCGGCCAACATACCCGTCTCgCACCgTCACTGAACTGCTCGGGCTGGTTTcGAGACGTCGAAAGGAACGAGTAGCAT	TCACTGAACTGCTCGGGCTG	0_brunello_pub
genome_L2	1	140834	C20orf62	CTTAAACCGGCCAACATACCCGTCTCgCACCgACGTCCAGTGAGACATACGTGTTTcGAGACGTCGAAAGGAACGAGTAGCAT	ACGTCCAGTGAGACATACGT	0_brunello_pub
genome_L2	1	100287362	PRSS46	CTTAAACCGGCCAACATACCCGTCTCgCACCgAGCTGGTAGAGGTAGGCAAGGTTTcGAGACGTCGAAAGGAACGAGTAGCAT	AGCTGGTAGAGGTAGGCAAG	0_brunello_pub
genome_L2	1	100132403	FAM157B	CTTAAACCGGCCAACATACCCGTCTCgCACCgGCGCCGCTTGAGGTTCTGTGGTTTcGAGACGTCGAAAGGAACGAGTAGCAT	GCGCCGCTTGAGGTTCTGTG	0_brunello_pub
genome_L2	1	101243544	ERCC6-PGBD3	CTTAAACCGGCCAACATACCCGTCTCgCACCgGTCTGAGTATTTCCCCACAGGTTTcGAGACGTCGAAAGGAACGAGTAGCAT	GTCTGAGTATTTCCCCACAG	0_brunello_pub
genome_L2	1	414318	C9orf106	CTTAAACCGGCCAACATACCCGTCTCgCACCgCACAGCTGTGAACAGCCATGGTTTcGAGACGTCGAAAGGAACGAGTAGCAT	CACAGCTGTGAACAGCCATG	0_brunello_pub
genome_L2	1	440044	SLC22A20	CTTAAACCGGCCAACATACCCGTCTCgCACCgTGGTGGACGGGAAAACACTGGTTTcGAGACGTCGAAAGGAACGAGTAGCAT	TGGTGGACGGGAAAACACTG	0_brunello_pub
genome_L2	1	26223	FBXL21	CTTAAACCGGCCAACATACCCGTCTCgCACCgCCATCATCAGATGAAACATGGTTTcGAGACGTCGAAAGGAACGAGTAGCAT	CCATCATCAGATGAAACATG	0_brunello_pub
genome_L2	1	26748	GAGE12I	CTTAAACCGGCCAACATACCCGTCTCgCACCgTTTCAGTGTGAAATATGAGTGTTTcGAGACGTCGAAAGGAACGAGTAGCAT	TTTCAGTGTGAAATATGAGT	0_brunello_pub
genome_L2	1	653602	LOC653602	CTTAAACCGGCCAACATACCCGTCTCgCACCgAATTATTCCCAAGTGCACAAGTTTcGAGACGTCGAAAGGAACGAGTAGCAT	AATTATTCCCAAGTGCACAA	0_brunello_pub
genome_L2	1	645843	TMEM14E	CTTAAACCGGCCAACATACCCGTCTCgCACCgATCAGTGGTTATGCAAAAGTGTTTcGAGACGTCGAAAGGAACGAGTAGCAT	ATCAGTGGTTATGCAAAAGT	0_brunello_pub
genome_L2	1	401052	LOC401052	CTTAAACCGGCCAACATACCCGTCTCgCACCgTCCTACGTCAGGCCTCTGAGGTTTcGAGACGTCGAAAGGAACGAGTAGCAT	TCCTACGTCAGGCCTCTGAG	0_brunello_pub
genome_L2	1	117153	MIA2	CTTAAACCGGCCAACATACCCGTCTCgCACCgGAATTGGGAAAATCTTGTAGGTTTcGAGACGTCGAAAGGAACGAGTAGCAT	GAATTGGGAAAATCTTGTAG	0_brunello_pub
genome_L2	1	643905	PRR21	CTTAAACCGGCCAACATACCCGTCTCgCACCgAGCCGTGGATGAAGGGACATGTTTcGAGACGTCGAAAGGAACGAGTAGCAT	AGCCGTGGATGAAGGGACAT	0_brunello_pub
genome_L2	1	388667	C1orf137	CTTAAACCGGCCAACATACCCGTCTCgCACCgTTTGTTGGCCACATCTACGGGTTTcGAGACGTCGAAAGGAACGAGTAGCAT	TTTGTTGGCCACATCTACGG	0_brunello_pub
genome_L2	1	9142	TMEM257	CTTAAACCGGCCAACATACCCGTCTCgCACCgGAAATAGCAATATCCAGCTGGTTTcGAGACGTCGAAAGGAACGAGTAGCAT	GAAATAGCAATATCCAGCTG	0_brunello_pub
genome_L2	1	100507027	MRLN	CTTAAACCGGCCAACATACCCGTCTCgCACCgAAGTCTAGAAGATGAAATTGGTTTcGAGACGTCGAAAGGAACGAGTAGCAT	AAGTCTAGAAGATGAAATTG	0_brunello_pub
genome_L2	1	503497	MS4A13	CTTAAACCGGCCAACATACCCGTCTCgCACCgCAACTTACTCCAGATCGAGTGTTTcGAGACGTCGAAAGGAACGAGTAGCAT	CAACTTACTCCAGATCGAGT	0_brunello_pub
genome_L2	1	5350	PLN	CTTAAACCGGCCAACATACCCGTCTCgCACCgTTCTTATAGCTGAGCGAGTGGTTTcGAGACGTCGAAAGGAACGAGTAGCAT	TTCTTATAGCTGAGCGAGTG	0_brunello_pub
genome_L2	1	574028	CLLU1	CTTAAACCGGCCAACATACCCGTCTCgCACCgGCTGCTAGCAGAATTGTCTGGTTTcGAGACGTCGAAAGGAACGAGTAGCAT	GCTGCTAGCAGAATTGTCTG	0_brunello_pub
genome_L2	1	3347	HTN3	CTTAAACCGGCCAACATACCCGTCTCgCACCgTTATTTCATAGAGACATCATGTTTcGAGACGTCGAAAGGAACGAGTAGCAT	TTATTTCATAGAGACATCAT	0_brunello_pub
genome_L2	1	130872	AHSA2	CTTAAACCGGCCAACATACCCGTCTCgCACCgGGGTGTAAGGATTCCCACTGGTTTcGAGACGTCGAAAGGAACGAGTAGCAT	GGGTGTAAGGATTCCCACTG	0_brunello_pub
genome_L2	1	100462983	MTRNR2L3	CTTAAACCGGCCAACATACCCGTCTCgCACCgGAGACAGCTGAACCTTCGTGGTTTcGAGACGTCGAAAGGAACGAGTAGCAT	GAGACAGCTGAACCTTCGTG	0_brunello_pub
genome_L2	1	10281	DSCR4	CTTAAACCGGCCAACATACCCGTCTCgCACCgTGACGAGAGATGATGAACCCGTTTcGAGACGTCGAAAGGAACGAGTAGCAT	TGACGAGAGATGATGAACCC	0_brunello_pub
genome_L2	1	6171	RPL41	CTTAAACCGGCCAACATACCCGTCTCgCACCgCCTCTGCGCCATGAGAGCCAGTTTcGAGACGTCGAAAGGAACGAGTAGCAT	CCTCTGCGCCATGAGAGCCA	0_brunello_pub
genome_L2	1	400360	C15orf54	CTTAAACCGGCCAACATACCCGTCTCgCACCgAAGAGCCACTCATCACATGAGTTTcGAGACGTCGAAAGGAACGAGTAGCAT	AAGAGCCACTCATCACATGA	0_brunello_pub
genome_L2	1	100463487	MTRNR2L9	CTTAAACCGGCCAACATACCCGTCTCgCACCgCTTGTATGAATGGCTCGACGGTTTcGAGACGTCGAAAGGAACGAGTAGCAT	CTTGTATGAATGGCTCGACG	0_brunello_pub
genome_L2	1	100506627	DCDC5	CTTAAACCGGCCAACATACCCGTCTCgCACCgAGTGATAGCCACTTACCATGGTTTcGAGACGTCGAAAGGAACGAGTAGCAT	AGTGATAGCCACTTACCATG	0_brunello_pub
genome_L2	1	284677	C1orf204	CTTAAACCGGCCAACATACCCGTCTCgCACCgCTTGACCTTGACGTAGACCGGTTTcGAGACGTCGAAAGGAACGAGTAGCAT	CTTGACCTTGACGTAGACCG	0_brunello_pub
genome_L2	1	767558	LUZP6	CTTAAACCGGCCAACATACCCGTCTCgCACCgGATAACAGTCTGAAGCTGCAGTTTcGAGACGTCGAAAGGAACGAGTAGCAT	GATAACAGTCTGAAGCTGCA	0_brunello_pub
genome_L2	1	440498	HSBP1L1	CTTAAACCGGCCAACATACCCGTCTCgCACCgAGAAATGGGAAATCGCATTGGTTTcGAGACGTCGAAAGGAACGAGTAGCAT	AGAAATGGGAAATCGCATTG	0_brunello_pub
genome_L2	1	245928	DEFB114	CTTAAACCGGCCAACATACCCGTCTCgCACCgGCAACGATCAGCATTCACCAGTTTcGAGACGTCGAAAGGAACGAGTAGCAT	GCAACGATCAGCATTCACCA	0_brunello_pub
genome_L2	1	8293	SERF1A	CTTAAACCGGCCAACATACCCGTCTCgCACCgGTACCTCTGCTTTCTCTGAGGTTTcGAGACGTCGAAAGGAACGAGTAGCAT	GTACCTCTGCTTTCTCTGAG	0_brunello_pub
genome_L2	1	100462977	MTRNR2L1	CTTAAACCGGCCAACATACCCGTCTCgCACCgTTGTCTGAATGGCTCCACGAGTTTcGAGACGTCGAAAGGAACGAGTAGCAT	TTGTCTGAATGGCTCCACGA	0_brunello_pub
genome_L2	1	403339	DEFB133	CTTAAACCGGCCAACATACCCGTCTCgCACCgTATAGTTGCTTTATCATGAGGTTTcGAGACGTCGAAAGGAACGAGTAGCAT	TATAGTTGCTTTATCATGAG	0_brunello_pub
genome_L2	1	100129216	LOC100129216	CTTAAACCGGCCAACATACCCGTCTCgCACCgGAACTGTGGACATCAAGGAAGTTTcGAGACGTCGAAAGGAACGAGTAGCAT	GAACTGTGGACATCAAGGAA	0_brunello_pub
genome_L2	1	100463488	MTRNR2L10	CTTAAACCGGCCAACATACCCGTCTCgCACCgTTGTATGAATGACCACACGAGTTTcGAGACGTCGAAAGGAACGAGTAGCAT	TTGTATGAATGACCACACGA	0_brunello_pub
genome_L2	1	11154	AP4S1	CTTAAACCGGCCAACATACCCGTCTCgCACCgGGTTGGAGTTAATGACACTGGTTTcGAGACGTCGAAAGGAACGAGTAGCAT	GGTTGGAGTTAATGACACTG	0_brunello_pub
genome_L2	1	84833	USMG5	CTTAAACCGGCCAACATACCCGTCTCgCACCgGATGCGCAATACCAGTTCACGTTTcGAGACGTCGAAAGGAACGAGTAGCAT	GATGCGCAATACCAGTTCAC	0_brunello_pub
genome_L2	1	100463486	MTRNR2L8	CTTAAACCGGCCAACATACCCGTCTCgCACCgAAATTGACCTGCCCGTGAAGGTTTcGAGACGTCGAAAGGAACGAGTAGCAT	AAATTGACCTGCCCGTGAAG	0_brunello_pub
genome_L2	1	100128731	OST4	CTTAAACCGGCCAACATACCCGTCTCgCACCgGAGCGACACGCCCAGCATGTGTTTcGAGACGTCGAAAGGAACGAGTAGCAT	GAGCGACACGCCCAGCATGT	0_brunello_pub
genome_L2	1	11013	TMSB15A	CTTAAACCGGCCAACATACCCGTCTCgCACCgCGGAAGTGGAGAAGTTTGACGTTTcGAGACGTCGAAAGGAACGAGTAGCAT	CGGAAGTGGAGAAGTTTGAC	0_brunello_pub
genome_L2	1	6588	SLN	CTTAAACCGGCCAACATACCCGTCTCgCACCgGAAAATGGGGATAAACACCCGTTTcGAGACGTCGAAAGGAACGAGTAGCAT	GAAAATGGGGATAAACACCC	0_brunello_pub
genome_L2	1	9087	TMSB4Y	CTTAAACCGGCCAACATACCCGTCTCgCACCgTCGCAGCTATCGAACAGGAGGTTTcGAGACGTCGAAAGGAACGAGTAGCAT	TCGCAGCTATCGAACAGGAG	0_brunello_pub
genome_L2	1	144363	LYRM5	CTTAAACCGGCCAACATACCCGTCTCgCACCgCTTGGACGAGACTATCCAAAGTTTcGAGACGTCGAAAGGAACGAGTAGCAT	CTTGGACGAGACTATCCAAA	0_brunello_pub
genome_L2	1	2791	GNG11	CTTAAACCGGCCAACATACCCGTCTCgCACCgTGGCAAATCTTCGATGTGAAGTTTcGAGACGTCGAAAGGAACGAGTAGCAT	TGGCAAATCTTCGATGTGAA	0_brunello_pub
genome_L2	1	100288485	MTRNR2L7	CTTAAACCGGCCAACATACCCGTCTCgCACCgGGACTTGTATGAATGGCCACGTTTcGAGACGTCGAAAGGAACGAGTAGCAT	GGACTTGTATGAATGGCCAC	0_brunello_pub
genome_L2	1	56942	CMC2	CTTAAACCGGCCAACATACCCGTCTCgCACCgGAGAAAATGCCTGAAGAATGGTTTcGAGACGTCGAAAGGAACGAGTAGCAT	GAGAAAATGCCTGAAGAATG	0_brunello_pub
genome_L2	1	100329135	TRPC5OS	CTTAAACCGGCCAACATACCCGTCTCgCACCgTCAGGGAGATCAGGTAGCGAGTTTcGAGACGTCGAAAGGAACGAGTAGCAT	TCAGGGAGATCAGGTAGCGA	0_brunello_pub
genome_L2	1	6399	TRAPPC2	CTTAAACCGGCCAACATACCCGTCTCgCACCgGCCACATGTTCTCATCTACGGTTTcGAGACGTCGAAAGGAACGAGTAGCAT	GCCACATGTTCTCATCTACG	0_brunello_pub
genome_L2	1	54065	SMIM11	CTTAAACCGGCCAACATACCCGTCTCgCACCgGCCAAGATATACAGCAGCAGGTTTcGAGACGTCGAAAGGAACGAGTAGCAT	GCCAAGATATACAGCAGCAG	0_brunello_pub
genome_L2	1	3346	HTN1	CTTAAACCGGCCAACATACCCGTCTCgCACCgGAGCGCTGATTCACATGAAAGTTTcGAGACGTCGAAAGGAACGAGTAGCAT	GAGCGCTGATTCACATGAAA	0_brunello_pub
genome_L2	1	391253	SPINT4	CTTAAACCGGCCAACATACCCGTCTCgCACCgTTGAATACCCTGTTATTGGGGTTTcGAGACGTCGAAAGGAACGAGTAGCAT	TTGAATACCCTGTTATTGGG	0_brunello_pub
genome_L2	1	286527	TMSB15B	CTTAAACCGGCCAACATACCCGTCTCgCACCgTTTCTCCTGCTGGATAGCTGGTTTcGAGACGTCGAAAGGAACGAGTAGCAT	TTTCTCCTGCTGGATAGCTG	0_brunello_pub
genome_L2	1	514	ATP5E	CTTAAACCGGCCAACATACCCGTCTCgCACCgGAGACAGGCTGGACTCAGGTGTTTcGAGACGTCGAAAGGAACGAGTAGCAT	GAGACAGGCTGGACTCAGGT	0_brunello_pub
genome_L2	1	10923	SUB1	CTTAAACCGGCCAACATACCCGTCTCgCACCgGCTCTGTTTAGAAGATGACAGTTTcGAGACGTCGAAAGGAACGAGTAGCAT	GCTCTGTTTAGAAGATGACA	0_brunello_pub
genome_L2	1	2996	GYPE	CTTAAACCGGCCAACATACCCGTCTCgCACCgAGCATCAAGTACCACTGGTGGTTTcGAGACGTCGAAAGGAACGAGTAGCAT	AGCATCAAGTACCACTGGTG	0_brunello_pub
genome_L2	1	100506013	APELA	CTTAAACCGGCCAACATACCCGTCTCgCACCgATGAGTCTTCTCCTTATCAGGTTTcGAGACGTCGAAAGGAACGAGTAGCAT	ATGAGTCTTCTCCTTATCAG	0_brunello_pub
genome_L2	1	245913	DEFB110	CTTAAACCGGCCAACATACCCGTCTCgCACCgAAGTCCAAGCTACCATACTCGTTTcGAGACGTCGAAAGGAACGAGTAGCAT	AAGTCCAAGCTACCATACTC	0_brunello_pub
genome_L2	1	10438	C1D	CTTAAACCGGCCAACATACCCGTCTCgCACCgAACCCAAGGAGTTAATCCTAGTTTcGAGACGTCGAAAGGAACGAGTAGCAT	AACCCAAGGAGTTAATCCTA	0_brunello_pub
genome_L2	1	285672	SREK1IP1	CTTAAACCGGCCAACATACCCGTCTCgCACCgGGTCTACTCGGAGAAAATTGGTTTcGAGACGTCGAAAGGAACGAGTAGCAT	GGTCTACTCGGAGAAAATTG	0_brunello_pub
genome_L2	1	492311	IGIP	CTTAAACCGGCCAACATACCCGTCTCgCACCgAGTGCTGGGAAATCACCATGGTTTcGAGACGTCGAAAGGAACGAGTAGCAT	AGTGCTGGGAAATCACCATG	0_brunello_pub
genome_L2	1	245934	DEFB121	CTTAAACCGGCCAACATACCCGTCTCgCACCgAACTGAGGCTAAGTGCTGTGGTTTcGAGACGTCGAAAGGAACGAGTAGCAT	AACTGAGGCTAAGTGCTGTG	0_brunello_pub
genome_L2	1	5440	POLR2K	CTTAAACCGGCCAACATACCCGTCTCgCACCgGCTAACAATGGACACCCAGAGTTTcGAGACGTCGAAAGGAACGAGTAGCAT	GCTAACAATGGACACCCAGA	0_brunello_pub
genome_L2	1	643394	SPINK9	CTTAAACCGGCCAACATACCCGTCTCgCACCgTCAGAGATACTCACTGAACAGTTTcGAGACGTCGAAAGGAACGAGTAGCAT	TCAGAGATACTCACTGAACA	0_brunello_pub
genome_L2	1	1073	CFL2	CTTAAACCGGCCAACATACCCGTCTCgCACCgTGACATTGGTGATACTGTAGGTTTcGAGACGTCGAAAGGAACGAGTAGCAT	TGACATTGGTGATACTGTAG	0_brunello_pub
genome_L2	1	6169	RPL38	CTTAAACCGGCCAACATACCCGTCTCgCACCgCAGCAGATACCTTTACACCCGTTTcGAGACGTCGAAAGGAACGAGTAGCAT	CAGCAGATACCTTTACACCC	0_brunello_pub
genome_L2	1	11157	LSM6	CTTAAACCGGCCAACATACCCGTCTCgCACCgAATTCTGGAGTGGATTATCGGTTTcGAGACGTCGAAAGGAACGAGTAGCAT	AATTCTGGAGTGGATTATCG	0_brunello_pub
genome_L2	1	387882	C12orf75	CTTAAACCGGCCAACATACCCGTCTCgCACCgCCGTAACAGAAGATGACAAGGTTTcGAGACGTCGAAAGGAACGAGTAGCAT	CCGTAACAGAAGATGACAAG	0_brunello_pub
genome_L2	1	7341	SUMO1	CTTAAACCGGCCAACATACCCGTCTCgCACCgGTGTTCCAATGAATTCACTCGTTTcGAGACGTCGAAAGGAACGAGTAGCAT	GTGTTCCAATGAATTCACTC	0_brunello_pub
genome_L2	1	245910	DEFB107A	CTTAAACCGGCCAACATACCCGTCTCgCACCgCTAATTAGTAAGAGAATGGAGTTTcGAGACGTCGAAAGGAACGAGTAGCAT	CTAATTAGTAAGAGAATGGA	0_brunello_pub
genome_L2	1	647087	C7orf73	CTTAAACCGGCCAACATACCCGTCTCgCACCgTGGATTTACACTGGGCAACGGTTTcGAGACGTCGAAAGGAACGAGTAGCAT	TGGATTTACACTGGGCAACG	0_brunello_pub
genome_L2	1	57226	LYRM2	CTTAAACCGGCCAACATACCCGTCTCgCACCgTTTAACGTTAGCGTCGCTGGGTTTcGAGACGTCGAAAGGAACGAGTAGCAT	TTTAACGTTAGCGTCGCTGG	0_brunello_pub
genome_L2	1	431704	RGS21	CTTAAACCGGCCAACATACCCGTCTCgCACCgCAACTGCGGAAACAATGACAGTTTcGAGACGTCGAAAGGAACGAGTAGCAT	CAACTGCGGAAACAATGACA	0_brunello_pub
genome_L2	1	114926	SMIM19	CTTAAACCGGCCAACATACCCGTCTCgCACCgTATGGAGTGATGGGTGACGAGTTTcGAGACGTCGAAAGGAACGAGTAGCAT	TATGGAGTGATGGGTGACGA	0_brunello_pub
genome_L2	1	503841	DEFB106B	CTTAAACCGGCCAACATACCCGTCTCgCACCgCTATAATGCTCCCACATGGCGTTTcGAGACGTCGAAAGGAACGAGTAGCAT	CTATAATGCTCCCACATGGC	0_brunello_pub
genome_L2	1	100288323	KRTAP21-3	CTTAAACCGGCCAACATACCCGTCTCgCACCgATAACCGTTACAGCCACAGTGTTTcGAGACGTCGAAAGGAACGAGTAGCAT	ATAACCGTTACAGCCACAGT	0_brunello_pub
genome_L2	1	503614	DEFB107B	CTTAAACCGGCCAACATACCCGTCTCgCACCgTTCATGGCTCCAGGCATCAGGTTTcGAGACGTCGAAAGGAACGAGTAGCAT	TTCATGGCTCCAGGCATCAG	0_brunello_pub
genome_L2	1	245909	DEFB106A	CTTAAACCGGCCAACATACCCGTCTCgCACCgTGGGGTCAGAAAGAAGAGCAGTTTcGAGACGTCGAAAGGAACGAGTAGCAT	TGGGGTCAGAAAGAAGAGCA	0_brunello_pub
genome_L2	1	494197	SPANXN5	CTTAAACCGGCCAACATACCCGTCTCgCACCgGCCCACTTCAAGCACCAATGGTTTcGAGACGTCGAAAGGAACGAGTAGCAT	GCCCACTTCAAGCACCAATG	0_brunello_pub
genome_L2	1	51691	LSM8	CTTAAACCGGCCAACATACCCGTCTCgCACCgAGTATTCAGCTCTTCACAGGGTTTcGAGACGTCGAAAGGAACGAGTAGCAT	AGTATTCAGCTCTTCACAGG	0_brunello_pub
genome_L2	1	51186	WBP5	CTTAAACCGGCCAACATACCCGTCTCgCACCgAGAGGAGGAGAAGCTAGAGGGTTTcGAGACGTCGAAAGGAACGAGTAGCAT	AGAGGAGGAGAAGCTAGAGG	0_brunello_pub
genome_L2	1	374969	CCDC23	CTTAAACCGGCCAACATACCCGTCTCgCACCgGAAGCAGAGACAAAGAGCAGGTTTcGAGACGTCGAAAGGAACGAGTAGCAT	GAAGCAGAGACAAAGAGCAG	0_brunello_pub
genome_L2	1	414149	ACBD7	CTTAAACCGGCCAACATACCCGTCTCgCACCgACAGGGCTGCAGAAGATGTGGTTTcGAGACGTCGAAAGGAACGAGTAGCAT	ACAGGGCTGCAGAAGATGTG	0_brunello_pub
genome_L2	1	92259	MRPS36	CTTAAACCGGCCAACATACCCGTCTCgCACCgCAGAAGCTTTGAGATCAGCAGTTTcGAGACGTCGAAAGGAACGAGTAGCAT	CAGAAGCTTTGAGATCAGCA	0_brunello_pub
genome_L2	1	6364	CCL20	CTTAAACCGGCCAACATACCCGTCTCgCACCgTACCTTCTGATTCGCCGCAGGTTTcGAGACGTCGAAAGGAACGAGTAGCAT	TACCTTCTGATTCGCCGCAG	0_brunello_pub
genome_L2	1	56943	ENY2	CTTAAACCGGCCAACATACCCGTCTCgCACCgACACGTTACTGTTGATGACTGTTTcGAGACGTCGAAAGGAACGAGTAGCAT	ACACGTTACTGTTGATGACT	0_brunello_pub
genome_L2	1	57415	C3orf14	CTTAAACCGGCCAACATACCCGTCTCgCACCgCAGAAAAGTCACTACAGACCGTTTcGAGACGTCGAAAGGAACGAGTAGCAT	CAGAAAAGTCACTACAGACC	0_brunello_pub
genome_L2	1	64922	LRRC19	CTTAAACCGGCCAACATACCCGTCTCgCACCgGCTGTTGGGGTAGCTACACAGTTTcGAGACGTCGAAAGGAACGAGTAGCAT	GCTGTTGGGGTAGCTACACA	0_brunello_pub
genome_L2	1	729967	MORN2	CTTAAACCGGCCAACATACCCGTCTCgCACCgGACTTACACATTCCCAAATGGTTTcGAGACGTCGAAAGGAACGAGTAGCAT	GACTTACACATTCCCAAATG	0_brunello_pub
genome_L2	1	7979	SEM1	CTTAAACCGGCCAACATACCCGTCTCgCACCgTGAAGATGCACATGTCTGGGGTTTcGAGACGTCGAAAGGAACGAGTAGCAT	TGAAGATGCACATGTCTGGG	0_brunello_pub
genome_L2	1	6779	STATH	CTTAAACCGGCCAACATACCCGTCTCgCACCgGGGAGCTGATTCATCTGAAGGTTTcGAGACGTCGAAAGGAACGAGTAGCAT	GGGAGCTGATTCATCTGAAG	0_brunello_pub
genome_L2	1	9168	TMSB10	CTTAAACCGGCCAACATACCCGTCTCgCACCgGGCAGACAAACCAGACATGGGTTTcGAGACGTCGAAAGGAACGAGTAGCAT	GGCAGACAAACCAGACATGG	0_brunello_pub
genome_L2	1	152100	CMC1	CTTAAACCGGCCAACATACCCGTCTCgCACCgTTCCCGCCCCGGTACCTGCGGTTTcGAGACGTCGAAAGGAACGAGTAGCAT	TTCCCGCCCCGGTACCTGCG	0_brunello_pub
genome_L2	1	138241	C9orf85	CTTAAACCGGCCAACATACCCGTCTCgCACCgACTTCAAGTTCACAGGCACAGTTTcGAGACGTCGAAAGGAACGAGTAGCAT	ACTTCAAGTTCACAGGCACA	0_brunello_pub
genome_L2	1	613211	DEFB134	CTTAAACCGGCCAACATACCCGTCTCgCACCgCTGCCAGCACTGGATCCCAAGTTTcGAGACGTCGAAAGGAACGAGTAGCAT	CTGCCAGCACTGGATCCCAA	0_brunello_pub
genome_L2	1	388649	C1orf146	CTTAAACCGGCCAACATACCCGTCTCgCACCgGTATTCGTAAGTTACAACCCGTTTcGAGACGTCGAAAGGAACGAGTAGCAT	GTATTCGTAAGTTACAACCC	0_brunello_pub
genome_L2	1	79145	CHCHD7	CTTAAACCGGCCAACATACCCGTCTCgCACCgGAATGCCCTCGGTAACACAGGTTTcGAGACGTCGAAAGGAACGAGTAGCAT	GAATGCCCTCGGTAACACAG	0_brunello_pub
genome_L2	1	9976	CLEC2B	CTTAAACCGGCCAACATACCCGTCTCgCACCgGGAAACCAATCCAATCATAGGTTTcGAGACGTCGAAAGGAACGAGTAGCAT	GGAAACCAATCCAATCATAG	0_brunello_pub
genome_L2	1	348235	SKA2	CTTAAACCGGCCAACATACCCGTCTCgCACCgCAACAGCAACTGGTTTAAAGGTTTcGAGACGTCGAAAGGAACGAGTAGCAT	CAACAGCAACTGGTTTAAAG	0_brunello_pub
genome_L2	1	152118	C3orf79	CTTAAACCGGCCAACATACCCGTCTCgCACCgTTGGATGAAAGCTCAGGAGTGTTTcGAGACGTCGAAAGGAACGAGTAGCAT	TTGGATGAAAGCTCAGGAGT	0_brunello_pub
genome_L2	1	165679	SPTSSB	CTTAAACCGGCCAACATACCCGTCTCgCACCgGTGTGAAGGAATATTTCTCCGTTTcGAGACGTCGAAAGGAACGAGTAGCAT	GTGTGAAGGAATATTTCTCC	0_brunello_pub
genome_L2	1	257313	UTS2B	CTTAAACCGGCCAACATACCCGTCTCgCACCgGGACGACCATATCTTACCCAGTTTcGAGACGTCGAAAGGAACGAGTAGCAT	GGACGACCATATCTTACCCA	0_brunello_pub
genome_L2	1	245936	DEFB123	CTTAAACCGGCCAACATACCCGTCTCgCACCgCCTTCTTGGAGCATCTGTAAGTTTcGAGACGTCGAAAGGAACGAGTAGCAT	CCTTCTTGGAGCATCTGTAA	0_brunello_pub
genome_L2	1	8905	AP1S2	CTTAAACCGGCCAACATACCCGTCTCgCACCgGGACAATGAACTAATTACCCGTTTcGAGACGTCGAAAGGAACGAGTAGCAT	GGACAATGAACTAATTACCC	0_brunello_pub
genome_L2	1	522	ATP5J	CTTAAACCGGCCAACATACCCGTCTCgCACCgGACGGCTGACCGAATGACAGGTTTcGAGACGTCGAAAGGAACGAGTAGCAT	GACGGCTGACCGAATGACAG	0_brunello_pub
genome_L2	1	150590	C2orf15	CTTAAACCGGCCAACATACCCGTCTCgCACCgGTGGATGATCACTTAATACGGTTTcGAGACGTCGAAAGGAACGAGTAGCAT	GTGGATGATCACTTAATACG	0_brunello_pub
genome_L2	1	144448	TSPAN19	CTTAAACCGGCCAACATACCCGTCTCgCACCgGGCATTCAGAATAGTCCACTGTTTcGAGACGTCGAAAGGAACGAGTAGCAT	GGCATTCAGAATAGTCCACT	0_brunello_pub
genome_L2	1	644890	MEIG1	CTTAAACCGGCCAACATACCCGTCTCgCACCgTGTGCAGGTAGATCGTTGGCGTTTcGAGACGTCGAAAGGAACGAGTAGCAT	TGTGCAGGTAGATCGTTGGC	0_brunello_pub
genome_L2	1	51002	TPRKB	CTTAAACCGGCCAACATACCCGTCTCgCACCgGCAGTTCACCTCTACAAACTGTTTcGAGACGTCGAAAGGAACGAGTAGCAT	GCAGTTCACCTCTACAAACT	0_brunello_pub
genome_L2	1	643802	LOC643802	CTTAAACCGGCCAACATACCCGTCTCgCACCgAAGGTGCAAAACACAGGACAGTTTcGAGACGTCGAAAGGAACGAGTAGCAT	AAGGTGCAAAACACAGGACA	0_brunello_pub
genome_L2	1	285888	CNPY1	CTTAAACCGGCCAACATACCCGTCTCgCACCgAATGAACGACTACAAGCTTGGTTTcGAGACGTCGAAAGGAACGAGTAGCAT	AATGAACGACTACAAGCTTG	0_brunello_pub
genome_L2	1	5121	PCP4	CTTAAACCGGCCAACATACCCGTCTCgCACCgCCTTTAGCGACAAGGTGCTGGTTTcGAGACGTCGAAAGGAACGAGTAGCAT	CCTTTAGCGACAAGGTGCTG	0_brunello_pub
genome_L2	1	55970	GNG12	CTTAAACCGGCCAACATACCCGTCTCgCACCgGTTCCTCACAGTAGGACATGGTTTcGAGACGTCGAAAGGAACGAGTAGCAT	GTTCCTCACAGTAGGACATG	0_brunello_pub
genome_L2	1	1164	CKS2	CTTAAACCGGCCAACATACCCGTCTCgCACCgTGATGTCTGAAGAGGAGTGGGTTTcGAGACGTCGAAAGGAACGAGTAGCAT	TGATGTCTGAAGAGGAGTGG	0_brunello_pub
genome_L2	1	415117	STX19	CTTAAACCGGCCAACATACCCGTCTCgCACCgGCAGCAACAGAAAAGTCTGGGTTTcGAGACGTCGAAAGGAACGAGTAGCAT	GCAGCAACAGAAAAGTCTGG	0_brunello_pub
genome_L2	1	245940	DEFB130	CTTAAACCGGCCAACATACCCGTCTCgCACCgTATCCAACTCCGGTTCCCAAGTTTcGAGACGTCGAAAGGAACGAGTAGCAT	TATCCAACTCCGGTTCCCAA	0_brunello_pub
genome_L2	1	154907	C7orf66	CTTAAACCGGCCAACATACCCGTCTCgCACCgGCTGTGATGACACCCAGTGAGTTTcGAGACGTCGAAAGGAACGAGTAGCAT	GCTGTGATGACACCCAGTGA	0_brunello_pub
genome_L2	1	1673	DEFB4A	CTTAAACCGGCCAACATACCCGTCTCgCACCgGCTCCCAGCCATCAGCCATGGTTTcGAGACGTCGAAAGGAACGAGTAGCAT	GCTCCCAGCCATCAGCCATG	0_brunello_pub
genome_L2	1	120526	DNAJC24	CTTAAACCGGCCAACATACCCGTCTCgCACCgAAAGAGAGTATGACCTGCAGGTTTcGAGACGTCGAAAGGAACGAGTAGCAT	AAAGAGAGTATGACCTGCAG	0_brunello_pub
genome_L2	1	3336	HSPE1	CTTAAACCGGCCAACATACCCGTCTCgCACCgGCTGCTGAAACTGTAACCAAGTTTcGAGACGTCGAAAGGAACGAGTAGCAT	GCTGCTGAAACTGTAACCAA	0_brunello_pub
genome_L2	1	100272147	CMC4	CTTAAACCGGCCAACATACCCGTCTCgCACCgTGTTGTGCTCAGTATCCCAAGTTTcGAGACGTCGAAAGGAACGAGTAGCAT	TGTTGTGCTCAGTATCCCAA	0_brunello_pub
genome_L2	1	404672	GTF2H5	CTTAAACCGGCCAACATACCCGTCTCgCACCgAACATGGTCAACGTCTTGAAGTTTcGAGACGTCGAAAGGAACGAGTAGCAT	AACATGGTCAACGTCTTGAA	0_brunello_pub
genome_L2	1	401466	C8orf59	CTTAAACCGGCCAACATACCCGTCTCgCACCgAGTTACCACTAATCTTAAGAGTTTcGAGACGTCGAAAGGAACGAGTAGCAT	AGTTACCACTAATCTTAAGA	0_brunello_pub
genome_L2	1	414325	DEFB103A	CTTAAACCGGCCAACATACCCGTCTCgCACCgTTTGTCATTGCAGGTCATGGGTTTcGAGACGTCGAAAGGAACGAGTAGCAT	TTTGTCATTGCAGGTCATGG	0_brunello_pub
genome_L2	1	116832	RPL39L	CTTAAACCGGCCAACATACCCGTCTCgCACCgGTTTCATCTGAATCCACTGGGTTTcGAGACGTCGAAAGGAACGAGTAGCAT	GTTTCATCTGAATCCACTGG	0_brunello_pub
genome_L2	1	285315	C3orf33	CTTAAACCGGCCAACATACCCGTCTCgCACCgTTAACCAGCAAAGCACCACGGTTTcGAGACGTCGAAAGGAACGAGTAGCAT	TTAACCAGCAAAGCACCACG	0_brunello_pub
genome_L2	1	100507341	SMIM18	CTTAAACCGGCCAACATACCCGTCTCgCACCgACCAAGGTACTGATAAACAGGTTTcGAGACGTCGAAAGGAACGAGTAGCAT	ACCAAGGTACTGATAAACAG	0_brunello_pub
genome_L2	1	153218	SPINK13	CTTAAACCGGCCAACATACCCGTCTCgCACCgATAAACGTGACTTCACTAGGGTTTcGAGACGTCGAAAGGAACGAGTAGCAT	ATAAACGTGACTTCACTAGG	0_brunello_pub
genome_L2	1	245939	DEFB128	CTTAAACCGGCCAACATACCCGTCTCgCACCgCTATTGCAGGAAGAAATGCAGTTTcGAGACGTCGAAAGGAACGAGTAGCAT	CTATTGCAGGAAGAAATGCA	0_brunello_pub
genome_L2	1	145788	C15orf65	CTTAAACCGGCCAACATACCCGTCTCgCACCgTTGCCAGGGTTCACACAAGGGTTTcGAGACGTCGAAAGGAACGAGTAGCAT	TTGCCAGGGTTCACACAAGG	0_brunello_pub
genome_L2	1	59351	PBOV1	CTTAAACCGGCCAACATACCCGTCTCgCACCgATGGTCAAGTGTGTCTGCAAGTTTcGAGACGTCGAAAGGAACGAGTAGCAT	ATGGTCAAGTGTGTCTGCAA	0_brunello_pub
genome_L2	1	6921	TCEB1	CTTAAACCGGCCAACATACCCGTCTCgCACCgACTTTCGATAGCACATGTGAGTTTcGAGACGTCGAAAGGAACGAGTAGCAT	ACTTTCGATAGCACATGTGA	0_brunello_pub
genome_L2	1	23658	LSM5	CTTAAACCGGCCAACATACCCGTCTCgCACCgAAAGGACGGCGATTACCTAAGTTTcGAGACGTCGAAAGGAACGAGTAGCAT	AAAGGACGGCGATTACCTAA	0_brunello_pub
genome_L2	1	100130933	SMIM6	CTTAAACCGGCCAACATACCCGTCTCgCACCgTAAGATGAGAAGCAGGACAGGTTTcGAGACGTCGAAAGGAACGAGTAGCAT	TAAGATGAGAAGCAGGACAG	0_brunello_pub
genome_L2	1	594857	NPS	CTTAAACCGGCCAACATACCCGTCTCgCACCgACACCAAAACACATGCATTGGTTTcGAGACGTCGAAAGGAACGAGTAGCAT	ACACCAAAACACATGCATTG	0_brunello_pub
genome_L2	1	100130890	TSTD3	CTTAAACCGGCCAACATACCCGTCTCgCACCgATGGTACATTGATAGACTCAGTTTcGAGACGTCGAAAGGAACGAGTAGCAT	ATGGTACATTGATAGACTCA	0_brunello_pub
genome_L2	1	101928436	LOC101928436	CTTAAACCGGCCAACATACCCGTCTCgCACCgGACAAATTGCTGCTGAGTGTGTTTcGAGACGTCGAAAGGAACGAGTAGCAT	GACAAATTGCTGCTGAGTGT	0_brunello_pub
genome_L2	1	399968	PATE4	CTTAAACCGGCCAACATACCCGTCTCgCACCgTCAACAACAGCCTATTTCAGGTTTcGAGACGTCGAAAGGAACGAGTAGCAT	TCAACAACAGCCTATTTCAG	0_brunello_pub
genome_L2	1	100288287	KRTAP22-2	CTTAAACCGGCCAACATACCCGTCTCgCACCgCCAGGCTACCATAATAGTTGGTTTcGAGACGTCGAAAGGAACGAGTAGCAT	CCAGGCTACCATAATAGTTG	0_brunello_pub
genome_L2	1	170622	COMMD6	CTTAAACCGGCCAACATACCCGTCTCgCACCgACATCGGACTTAGCATCCAGGTTTcGAGACGTCGAAAGGAACGAGTAGCAT	ACATCGGACTTAGCATCCAG	0_brunello_pub
genome_L2	1	6003	RGS13	CTTAAACCGGCCAACATACCCGTCTCgCACCgATAAGAAAATTGCCTCACGGGTTTcGAGACGTCGAAAGGAACGAGTAGCAT	ATAAGAAAATTGCCTCACGG	0_brunello_pub
genome_L2	1	55110	MAGOHB	CTTAAACCGGCCAACATACCCGTCTCgCACCgCTGTCGGCCAACCCTATCAGGTTTcGAGACGTCGAAAGGAACGAGTAGCAT	CTGTCGGCCAACCCTATCAG	0_brunello_pub
genome_L2	1	7295	TXN	CTTAAACCGGCCAACATACCCGTCTCgCACCgTAGTTGACTTCTCAGCCACGGTTTcGAGACGTCGAAAGGAACGAGTAGCAT	TAGTTGACTTCTCAGCCACG	0_brunello_pub
genome_L2	1	8739	HRK	CTTAAACCGGCCAACATACCCGTCTCgCACCgGCCTAGCGCCTTGAGCCGGGGTTTcGAGACGTCGAAAGGAACGAGTAGCAT	GCCTAGCGCCTTGAGCCGGG	0_brunello_pub
genome_L2	1	400410	ST20	CTTAAACCGGCCAACATACCCGTCTCgCACCgCAGGAGACTCACCTGAACCTGTTTcGAGACGTCGAAAGGAACGAGTAGCAT	CAGGAGACTCACCTGAACCT	0_brunello_pub
genome_L2	1	245927	DEFB113	CTTAAACCGGCCAACATACCCGTCTCgCACCgACAAGACACAGTGAAGACAAGTTTcGAGACGTCGAAAGGAACGAGTAGCAT	ACAAGACACAGTGAAGACAA	0_brunello_pub
genome_L2	1	163115	ZNF781	CTTAAACCGGCCAACATACCCGTCTCgCACCgCAGCATCAGAGAATTCACACGTTTcGAGACGTCGAAAGGAACGAGTAGCAT	CAGCATCAGAGAATTCACAC	0_brunello_pub
genome_L2	1	497661	C18orf32	CTTAAACCGGCCAACATACCCGTCTCgCACCgCCATATACGACTAACGAAGGGTTTcGAGACGTCGAAAGGAACGAGTAGCAT	CCATATACGACTAACGAAGG	0_brunello_pub
genome_L2	1	100500938	CCDC179	CTTAAACCGGCCAACATACCCGTCTCgCACCgATCCTTCAGAGGTCACTGAGGTTTcGAGACGTCGAAAGGAACGAGTAGCAT	ATCCTTCAGAGGTCACTGAG	0_brunello_pub
genome_L2	1	3627	CXCL10	CTTAAACCGGCCAACATACCCGTCTCgCACCgACTCACATGATCTCAACACGGTTTcGAGACGTCGAAAGGAACGAGTAGCAT	ACTCACATGATCTCAACACG	0_brunello_pub
genome_L2	1	503618	DEFB104B	CTTAAACCGGCCAACATACCCGTCTCgCACCgTGGACAGAATATGTGGTTATGTTTcGAGACGTCGAAAGGAACGAGTAGCAT	TGGACAGAATATGTGGTTAT	0_brunello_pub
genome_L2	1	388753	COA6	CTTAAACCGGCCAACATACCCGTCTCgCACCgGGAAAGACAGGTCTGCTGGGGTTTcGAGACGTCGAAAGGAACGAGTAGCAT	GGAAAGACAGGTCTGCTGGG	0_brunello_pub
genome_L2	1	5569	PKIA	CTTAAACCGGCCAACATACCCGTCTCgCACCgATCCTGGTTTCCTCTGCAAGGTTTcGAGACGTCGAAAGGAACGAGTAGCAT	ATCCTGGTTTCCTCTGCAAG	0_brunello_pub
genome_L2	1	347475	CCDC160	CTTAAACCGGCCAACATACCCGTCTCgCACCgACGACTGCAGATAGCAGCAAGTTTcGAGACGTCGAAAGGAACGAGTAGCAT	ACGACTGCAGATAGCAGCAA	0_brunello_pub
genome_L2	1	285381	DPH3	CTTAAACCGGCCAACATACCCGTCTCgCACCgTATTTCTATCCCTGCCCATGGTTTcGAGACGTCGAAAGGAACGAGTAGCAT	TATTTCTATCCCTGCCCATG	0_brunello_pub
genome_L2	1	286144	TRIQK	CTTAAACCGGCCAACATACCCGTCTCgCACCgCCAATATAGCTGCAAGTACAGTTTcGAGACGTCGAAAGGAACGAGTAGCAT	CCAATATAGCTGCAAGTACA	0_brunello_pub
genome_L2	1	387103	CENPW	CTTAAACCGGCCAACATACCCGTCTCgCACCgACTCGCTTTAGAAAGCCACGGTTTcGAGACGTCGAAAGGAACGAGTAGCAT	ACTCGCTTTAGAAAGCCACG	0_brunello_pub
genome_L2	1	200916	RPL22L1	CTTAAACCGGCCAACATACCCGTCTCgCACCgATGGCAAAACTGGAAATCTCGTTTcGAGACGTCGAAAGGAACGAGTAGCAT	ATGGCAAAACTGGAAATCTC	0_brunello_pub
genome_L2	1	7141	TNP1	CTTAAACCGGCCAACATACCCGTCTCgCACCgTAAAGAGTCATGGCATGAGGGTTTcGAGACGTCGAAAGGAACGAGTAGCAT	TAAAGAGTCATGGCATGAGG	0_brunello_pub
genome_L2	1	100127983	C8orf88	CTTAAACCGGCCAACATACCCGTCTCgCACCgAACACTCAGTGCATACAAAGGTTTcGAGACGTCGAAAGGAACGAGTAGCAT	AACACTCAGTGCATACAAAG	0_brunello_pub
genome_L2	1	90624	LYRM7	CTTAAACCGGCCAACATACCCGTCTCgCACCgAGCTCTTTAAAACACTGCACGTTTcGAGACGTCGAAAGGAACGAGTAGCAT	AGCTCTTTAAAACACTGCAC	0_brunello_pub
genome_L2	1	55845	BRK1	CTTAAACCGGCCAACATACCCGTCTCgCACCgGGTGCAGCGGGAGATTCACCGTTTcGAGACGTCGAAAGGAACGAGTAGCAT	GGTGCAGCGGGAGATTCACC	0_brunello_pub
genome_L2	1	23480	SEC61G	CTTAAACCGGCCAACATACCCGTCTCgCACCgAGAATTCCAGAAGATTGCCAGTTTcGAGACGTCGAAAGGAACGAGTAGCAT	AGAATTCCAGAAGATTGCCA	0_brunello_pub
genome_L2	1	1964	EIF1AX	CTTAAACCGGCCAACATACCCGTCTCgCACCgAAGAGGTTATGTCACATCAGGTTTcGAGACGTCGAAAGGAACGAGTAGCAT	AAGAGGTTATGTCACATCAG	0_brunello_pub
genome_L2	1	613227	HIGD1C	CTTAAACCGGCCAACATACCCGTCTCgCACCgCTTACCTATAGGGACAAAGGGTTTcGAGACGTCGAAAGGAACGAGTAGCAT	CTTACCTATAGGGACAAAGG	0_brunello_pub
genome_L2	1	440145	MZT1	CTTAAACCGGCCAACATACCCGTCTCgCACCgGCGGTGCGGGAGACCATGGAGTTTcGAGACGTCGAAAGGAACGAGTAGCAT	GCGGTGCGGGAGACCATGGA	0_brunello_pub
genome_L2	1	155465	AGR3	CTTAAACCGGCCAACATACCCGTCTCgCACCgGCACCTCTTGAGAGTGTCTGGTTTcGAGACGTCGAAAGGAACGAGTAGCAT	GCACCTCTTGAGAGTGTCTG	0_brunello_pub
genome_L2	1	245929	DEFB115	CTTAAACCGGCCAACATACCCGTCTCgCACCgAGAGTTTAATGTCTCCTGAGGTTTcGAGACGTCGAAAGGAACGAGTAGCAT	AGAGTTTAATGTCTCCTGAG	0_brunello_pub
genome_L2	1	2994	GYPB	CTTAAACCGGCCAACATACCCGTCTCgCACCgATCAGCATTAAGTACCACTGGTTTcGAGACGTCGAAAGGAACGAGTAGCAT	ATCAGCATTAAGTACCACTG	0_brunello_pub
genome_L2	1	81892	SLIRP	CTTAAACCGGCCAACATACCCGTCTCgCACCgGAGAAGAATTCCTTGGACTGGTTTcGAGACGTCGAAAGGAACGAGTAGCAT	GAGAAGAATTCCTTGGACTG	0_brunello_pub
genome_L2	1	493753	COA5	CTTAAACCGGCCAACATACCCGTCTCgCACCgCATAGGAAGGAAAATCACCTGTTTcGAGACGTCGAAAGGAACGAGTAGCAT	CATAGGAAGGAAAATCACCT	0_brunello_pub
genome_L2	1	9553	MRPL33	CTTAAACCGGCCAACATACCCGTCTCgCACCgGCCCCACTTACAGAAGACCGGTTTcGAGACGTCGAAAGGAACGAGTAGCAT	GCCCCACTTACAGAAGACCG	0_brunello_pub
genome_L2	1	337969	KRTAP19-2	CTTAAACCGGCCAACATACCCGTCTCgCACCgGAAGGATGCAGATATGGTTGGTTTcGAGACGTCGAAAGGAACGAGTAGCAT	GAAGGATGCAGATATGGTTG	0_brunello_pub
genome_L2	1	259240	WFDC9	CTTAAACCGGCCAACATACCCGTCTCgCACCgTCTGGAACAAAGATCCCTGTGTTTcGAGACGTCGAAAGGAACGAGTAGCAT	TCTGGAACAAAGATCCCTGT	0_brunello_pub
genome_L2	1	9419	CRIPT	CTTAAACCGGCCAACATACCCGTCTCgCACCgGATGGTGCTAGGAATACCACGTTTcGAGACGTCGAAAGGAACGAGTAGCAT	GATGGTGCTAGGAATACCAC	0_brunello_pub
genome_L2	1	127124	ATP6V1G3	CTTAAACCGGCCAACATACCCGTCTCgCACCgAAAGCGATTGAAGCAAGCCAGTTTcGAGACGTCGAAAGGAACGAGTAGCAT	AAAGCGATTGAAGCAAGCCA	0_brunello_pub
genome_L2	1	9341	VAMP3	CTTAAACCGGCCAACATACCCGTCTCgCACCgAATGCGAGTTAACGTGGACAGTTTcGAGACGTCGAAAGGAACGAGTAGCAT	AATGCGAGTTAACGTGGACA	0_brunello_pub
genome_L2	1	84661	DPY30	CTTAAACCGGCCAACATACCCGTCTCgCACCgCACAACTGTCTGATCCAGGTGTTTcGAGACGTCGAAAGGAACGAGTAGCAT	CACAACTGTCTGATCCAGGT	0_brunello_pub
genome_L2	1	4694	NDUFA1	CTTAAACCGGCCAACATACCCGTCTCgCACCgATCCACAGGTTCACTAACGGGTTTcGAGACGTCGAAAGGAACGAGTAGCAT	ATCCACAGGTTCACTAACGG	0_brunello_pub
genome_L2	1	795	S100G	CTTAAACCGGCCAACATACCCGTCTCgCACCgAGTCTCCTGAGGAACTGAAGGTTTcGAGACGTCGAAAGGAACGAGTAGCAT	AGTCTCCTGAGGAACTGAAG	0_brunello_pub
genome_L2	1	84100	ARL6	CTTAAACCGGCCAACATACCCGTCTCgCACCgGTGTTTGACATGTCAGGTCAGTTTcGAGACGTCGAAAGGAACGAGTAGCAT	GTGTTTGACATGTCAGGTCA	0_brunello_pub
genome_L2	1	9086	EIF1AY	CTTAAACCGGCCAACATACCCGTCTCgCACCgGATTACCTGAGCATACTCTGGTTTcGAGACGTCGAAAGGAACGAGTAGCAT	GATTACCTGAGCATACTCTG	0_brunello_pub
genome_L2	1	6637	SNRPG	CTTAAACCGGCCAACATACCCGTCTCgCACCgCATGTCCAAGGAATATTGCGGTTTcGAGACGTCGAAAGGAACGAGTAGCAT	CATGTCCAAGGAATATTGCG	0_brunello_pub
genome_L2	1	51569	UFM1	CTTAAACCGGCCAACATACCCGTCTCgCACCgACACTTTGTACGGCAGCCGTGTTTcGAGACGTCGAAAGGAACGAGTAGCAT	ACACTTTGTACGGCAGCCGT	0_brunello_pub
genome_L2	1	1176	AP3S1	CTTAAACCGGCCAACATACCCGTCTCgCACCgCTTGCAGAAATGGTGATGGGGTTTcGAGACGTCGAAAGGAACGAGTAGCAT	CTTGCAGAAATGGTGATGGG	0_brunello_pub
genome_L2	1	84288	EFCAB2	CTTAAACCGGCCAACATACCCGTCTCgCACCgGCTGCATGATCTGATTGCAGGTTTcGAGACGTCGAAAGGAACGAGTAGCAT	GCTGCATGATCTGATTGCAG	0_brunello_pub
genome_L2	1	492307	C8orf22	CTTAAACCGGCCAACATACCCGTCTCgCACCgGATGACGACAAACCACAGCAGTTTcGAGACGTCGAAAGGAACGAGTAGCAT	GATGACGACAAACCACAGCA	0_brunello_pub
genome_L2	1	102157402	AK6	CTTAAACCGGCCAACATACCCGTCTCgCACCgCAGGGAAGAAATCACAACCAGTTTcGAGACGTCGAAAGGAACGAGTAGCAT	CAGGGAAGAAATCACAACCA	0_brunello_pub
genome_L2	1	92482	BBIP1	CTTAAACCGGCCAACATACCCGTCTCgCACCgTGTGGAAGATATAATGACAAGTTTcGAGACGTCGAAAGGAACGAGTAGCAT	TGTGGAAGATATAATGACAA	0_brunello_pub
genome_L2	1	131076	CCDC58	CTTAAACCGGCCAACATACCCGTCTCgCACCgCAGTGGCGGTGTGAACTGTGGTTTcGAGACGTCGAAAGGAACGAGTAGCAT	CAGTGGCGGTGTGAACTGTG	0_brunello_pub
genome_L2	1	51026	GOLT1B	CTTAAACCGGCCAACATACCCGTCTCgCACCgTCGAAGATCATGCCTATCAAGTTTcGAGACGTCGAAAGGAACGAGTAGCAT	TCGAAGATCATGCCTATCAA	0_brunello_pub
genome_L2	1	1345	COX6C	CTTAAACCGGCCAACATACCCGTCTCgCACCgTAGCATTCGTGCTATCCCTGGTTTcGAGACGTCGAAAGGAACGAGTAGCAT	TAGCATTCGTGCTATCCCTG	0_brunello_pub
genome_L2	1	85437	ZCRB1	CTTAAACCGGCCAACATACCCGTCTCgCACCgGAGCAGCTGAGTTCATCCGAGTTTcGAGACGTCGAAAGGAACGAGTAGCAT	GAGCAGCTGAGTTCATCCGA	0_brunello_pub
genome_L2	1	51123	ZNF706	CTTAAACCGGCCAACATACCCGTCTCgCACCgGCTGGACAAAAGAAGAAACAGTTTcGAGACGTCGAAAGGAACGAGTAGCAT	GCTGGACAAAAGAAGAAACA	0_brunello_pub
genome_L2	1	9556	C14orf2	CTTAAACCGGCCAACATACCCGTCTCgCACCgTGGTGTAGTAGGGCTTCATGGTTTcGAGACGTCGAAAGGAACGAGTAGCAT	TGGTGTAGTAGGGCTTCATG	0_brunello_pub
genome_L2	1	504180	DEFB105B	CTTAAACCGGCCAACATACCCGTCTCgCACCgAGCTTGGTCGGGGAAAATGCGTTTcGAGACGTCGAAAGGAACGAGTAGCAT	AGCTTGGTCGGGGAAAATGC	0_brunello_pub
genome_L2	1	23519	ANP32D	CTTAAACCGGCCAACATACCCGTCTCgCACCgAGCAGTAACAGAGCCTCAGTGTTTcGAGACGTCGAAAGGAACGAGTAGCAT	AGCAGTAACAGAGCCTCAGT	0_brunello_pub
genome_L2	1	100169851	PATE3	CTTAAACCGGCCAACATACCCGTCTCgCACCgTCCAGGACTCACCCACAATGGTTTcGAGACGTCGAAAGGAACGAGTAGCAT	TCCAGGACTCACCCACAATG	0_brunello_pub
genome_L2	1	51065	RPS27L	CTTAAACCGGCCAACATACCCGTCTCgCACCgAGGTTGCTACAAGATCACCAGTTTcGAGACGTCGAAAGGAACGAGTAGCAT	AGGTTGCTACAAGATCACCA	0_brunello_pub
genome_L2	1	2792	GNGT1	CTTAAACCGGCCAACATACCCGTCTCgCACCgCGTTGAAGAACGATCTGGCGGTTTcGAGACGTCGAAAGGAACGAGTAGCAT	CGTTGAAGAACGATCTGGCG	0_brunello_pub
genome_L2	1	6902	TBCA	CTTAAACCGGCCAACATACCCGTCTCgCACCgGATCAAGATCAAGACCGGCGGTTTcGAGACGTCGAAAGGAACGAGTAGCAT	GATCAAGATCAAGACCGGCG	0_brunello_pub
genome_L2	1	140850	DEFB127	CTTAAACCGGCCAACATACCCGTCTCgCACCgCAGAGTAAATGAAGTGCCTGGTTTcGAGACGTCGAAAGGAACGAGTAGCAT	CAGAGTAAATGAAGTGCCTG	0_brunello_pub
genome_L2	1	259239	WFDC11	CTTAAACCGGCCAACATACCCGTCTCgCACCgACGGTGCTACTGTCTGTGCTGTTTcGAGACGTCGAAAGGAACGAGTAGCAT	ACGGTGCTACTGTCTGTGCT	0_brunello_pub
genome_L2	1	4697	NDUFA4	CTTAAACCGGCCAACATACCCGTCTCgCACCgAGCGGTCACGAACTTACGCTGTTTcGAGACGTCGAAAGGAACGAGTAGCAT	AGCGGTCACGAACTTACGCT	0_brunello_pub
genome_L2	1	245908	DEFB105A	CTTAAACCGGCCAACATACCCGTCTCgCACCgGAGTCGTGCAAGCTTGGTCGGTTTcGAGACGTCGAAAGGAACGAGTAGCAT	GAGTCGTGCAAGCTTGGTCG	0_brunello_pub
genome_L2	1	6690	SPINK1	CTTAAACCGGCCAACATACCCGTCTCgCACCgTTCCATCAGTCCCACAGACAGTTTcGAGACGTCGAAAGGAACGAGTAGCAT	TTCCATCAGTCCCACAGACA	0_brunello_pub
genome_L2	1	401505	TOMM5	CTTAAACCGGCCAACATACCCGTCTCgCACCgGATGAAACGGAAGATGCGCGGTTTcGAGACGTCGAAAGGAACGAGTAGCAT	GATGAAACGGAAGATGCGCG	0_brunello_pub
genome_L2	1	5619	PRM1	CTTAAACCGGCCAACATACCCGTCTCgCACCgGGCGGAGCTGCCAGACACGGGTTTcGAGACGTCGAAAGGAACGAGTAGCAT	GGCGGAGCTGCCAGACACGG	0_brunello_pub
genome_L2	1	51227	PIGP	CTTAAACCGGCCAACATACCCGTCTCgCACCgATTGTATGGATGGAGTCGAGGTTTcGAGACGTCGAAAGGAACGAGTAGCAT	ATTGTATGGATGGAGTCGAG	0_brunello_pub
genome_L2	1	5366	PMAIP1	CTTAAACCGGCCAACATACCCGTCTCgCACCgTCGAGTGTGCTACTCAACTCGTTTcGAGACGTCGAAAGGAACGAGTAGCAT	TCGAGTGTGCTACTCAACTC	0_brunello_pub
genome_L2	1	55166	CENPQ	CTTAAACCGGCCAACATACCCGTCTCgCACCgAGACCACAGAGTTAATGACTGTTTcGAGACGTCGAAAGGAACGAGTAGCAT	AGACCACAGAGTTAATGACT	0_brunello_pub
genome_L2	1	337985	KRTAP20-3	CTTAAACCGGCCAACATACCCGTCTCgCACCgGCCACAGTCCAGGATTCTAAGTTTcGAGACGTCGAAAGGAACGAGTAGCAT	GCCACAGTCCAGGATTCTAA	0_brunello_pub
genome_L2	1	11341	SCRG1	CTTAAACCGGCCAACATACCCGTCTCgCACCgTAGCAGCAAAGTTAGCCCAAGTTTcGAGACGTCGAAAGGAACGAGTAGCAT	TAGCAGCAAAGTTAGCCCAA	0_brunello_pub
genome_L2	1	64184	EDDM3B	CTTAAACCGGCCAACATACCCGTCTCgCACCgTCTGTACAAGCAGTGTGCATGTTTcGAGACGTCGAAAGGAACGAGTAGCAT	TCTGTACAAGCAGTGTGCAT	0_brunello_pub
genome_L2	1	258010	SVIP	CTTAAACCGGCCAACATACCCGTCTCgCACCgGAAAAGAGCAAAGCTTGCAGGTTTcGAGACGTCGAAAGGAACGAGTAGCAT	GAAAAGAGCAAAGCTTGCAG	0_brunello_pub
genome_L2	1	97	ACYP1	CTTAAACCGGCCAACATACCCGTCTCgCACCgTGGGTCCAGAACACTGACCGGTTTcGAGACGTCGAAAGGAACGAGTAGCAT	TGGGTCCAGAACACTGACCG	0_brunello_pub
genome_L2	1	57150	SMIM8	CTTAAACCGGCCAACATACCCGTCTCgCACCgGGTAACTCTTTCACTTTGCGGTTTcGAGACGTCGAAAGGAACGAGTAGCAT	GGTAACTCTTTCACTTTGCG	0_brunello_pub
genome_L2	1	27230	SERP1	CTTAAACCGGCCAACATACCCGTCTCgCACCgATGAAGAGAGCCAATAACCAGTTTcGAGACGTCGAAAGGAACGAGTAGCAT	ATGAAGAGAGCCAATAACCA	0_brunello_pub
genome_L2	1	2653	GCSH	CTTAAACCGGCCAACATACCCGTCTCgCACCgGCGCTTACCCGAGAGCAGAGGTTTcGAGACGTCGAAAGGAACGAGTAGCAT	GCGCTTACCCGAGAGCAGAG	0_brunello_pub
genome_L2	1	81563	C1orf21	CTTAAACCGGCCAACATACCCGTCTCgCACCgTGAGTATAGGATCAAACCAGGTTTcGAGACGTCGAAAGGAACGAGTAGCAT	TGAGTATAGGATCAAACCAG	0_brunello_pub
genome_L2	1	6170	RPL39	CTTAAACCGGCCAACATACCCGTCTCgCACCgAAAATCGTCCCATTCCCCAGGTTTcGAGACGTCGAAAGGAACGAGTAGCAT	AAAATCGTCCCATTCCCCAG	0_brunello_pub
genome_L2	1	6373	CXCL11	CTTAAACCGGCCAACATACCCGTCTCgCACCgAGAGGACGCTGTCTTTGCATGTTTcGAGACGTCGAAAGGAACGAGTAGCAT	AGAGGACGCTGTCTTTGCAT	0_brunello_pub
genome_L2	1	154872	C7orf77	CTTAAACCGGCCAACATACCCGTCTCgCACCgCAAGGCTCCTGAAATCACGCGTTTcGAGACGTCGAAAGGAACGAGTAGCAT	CAAGGCTCCTGAAATCACGC	0_brunello_pub
genome_L2	1	10876	EDDM3A	CTTAAACCGGCCAACATACCCGTCTCgCACCgGTGCATGCATCAATGAGAAGGTTTcGAGACGTCGAAAGGAACGAGTAGCAT	GTGCATGCATCAATGAGAAG	0_brunello_pub
genome_L2	1	730159	LOC730159	CTTAAACCGGCCAACATACCCGTCTCgCACCgTGATGGAACTGTCTGGACAAGTTTcGAGACGTCGAAAGGAACGAGTAGCAT	TGATGGAACTGTCTGGACAA	0_brunello_pub
genome_L2	1	440957	SMIM4	CTTAAACCGGCCAACATACCCGTCTCgCACCgATCATGATTAAAGTGCGCGTGTTTcGAGACGTCGAAAGGAACGAGTAGCAT	ATCATGATTAAAGTGCGCGT	0_brunello_pub
genome_L2	1	84419	C15orf48	CTTAAACCGGCCAACATACCCGTCTCgCACCgCTTGGTGGTGTTCATGACTGGTTTcGAGACGTCGAAAGGAACGAGTAGCAT	CTTGGTGGTGTTCATGACTG	0_brunello_pub
genome_L2	1	642597	C18orf42	CTTAAACCGGCCAACATACCCGTCTCgCACCgACCTGGAAATGAGCCTGAAGGTTTcGAGACGTCGAAAGGAACGAGTAGCAT	ACCTGGAAATGAGCCTGAAG	0_brunello_pub
genome_L2	1	100131902	KRTAP25-1	CTTAAACCGGCCAACATACCCGTCTCgCACCgATTGACAGCCATAAGAGACAGTTTcGAGACGTCGAAAGGAACGAGTAGCAT	ATTGACAGCCATAAGAGACA	0_brunello_pub
genome_L2	1	84992	PIGY	CTTAAACCGGCCAACATACCCGTCTCgCACCgAGTCCTGCTAAAGAAACCAGGTTTcGAGACGTCGAAAGGAACGAGTAGCAT	AGTCCTGCTAAAGAAACCAG	0_brunello_pub
genome_L2	1	1475	CSTA	CTTAAACCGGCCAACATACCCGTCTCgCACCgGATACCTGGAGGCTTATCTGGTTTcGAGACGTCGAAAGGAACGAGTAGCAT	GATACCTGGAGGCTTATCTG	0_brunello_pub
genome_L2	1	27089	UQCRQ	CTTAAACCGGCCAACATACCCGTCTCgCACCgATTCCTTTAGTGAAGACGTGGTTTcGAGACGTCGAAAGGAACGAGTAGCAT	ATTCCTTTAGTGAAGACGTG	0_brunello_pub
genome_L2	1	285141	ERICH2	CTTAAACCGGCCAACATACCCGTCTCgCACCgCTATGAACCAGAAAATCCTGGTTTcGAGACGTCGAAAGGAACGAGTAGCAT	CTATGAACCAGAAAATCCTG	0_brunello_pub
genome_L2	1	100303755	PET117	CTTAAACCGGCCAACATACCCGTCTCgCACCgCTGCTGCTTCACATGTACGCGTTTcGAGACGTCGAAAGGAACGAGTAGCAT	CTGCTGCTTCACATGTACGC	0_brunello_pub
genome_L2	1	2958	GTF2A2	CTTAAACCGGCCAACATACCCGTCTCgCACCgACAGATTCTGCGATAATGTGGTTTcGAGACGTCGAAAGGAACGAGTAGCAT	ACAGATTCTGCGATAATGTG	0_brunello_pub
genome_L2	1	10563	CXCL13	CTTAAACCGGCCAACATACCCGTCTCgCACCgAGGTCTATTACACAAGCTTGGTTTcGAGACGTCGAAAGGAACGAGTAGCAT	AGGTCTATTACACAAGCTTG	0_brunello_pub
genome_L2	1	29097	CNIH4	CTTAAACCGGCCAACATACCCGTCTCgCACCgAGATACATTATGGTGCCGAGGTTTcGAGACGTCGAAAGGAACGAGTAGCAT	AGATACATTATGGTGCCGAG	0_brunello_pub
genome_L2	1	1672	DEFB1	CTTAAACCGGCCAACATACCCGTCTCgCACCgCAGGTACCAGAGCTTACCTGGTTTcGAGACGTCGAAAGGAACGAGTAGCAT	CAGGTACCAGAGCTTACCTG	0_brunello_pub
genome_L2	1	57128	LYRM4	CTTAAACCGGCCAACATACCCGTCTCgCACCgTTAGAACATATGCTGTCAGGGTTTcGAGACGTCGAAAGGAACGAGTAGCAT	TTAGAACATATGCTGTCAGG	0_brunello_pub
genome_L2	1	60592	SCOC	CTTAAACCGGCCAACATACCCGTCTCgCACCgATGATGAATGCTGACATGGAGTTTcGAGACGTCGAAAGGAACGAGTAGCAT	ATGATGAATGCTGACATGGA	0_brunello_pub
genome_L2	1	387707	CC2D2B	CTTAAACCGGCCAACATACCCGTCTCgCACCgCTAACACTGACGTTCCCAAGGTTTcGAGACGTCGAAAGGAACGAGTAGCAT	CTAACACTGACGTTCCCAAG	0_brunello_pub
genome_L2	1	86614	HSFY1	CTTAAACCGGCCAACATACCCGTCTCgCACCgTTCACACAATGGAGACCTAGGTTTcGAGACGTCGAAAGGAACGAGTAGCAT	TTCACACAATGGAGACCTAG	0_brunello_pub
genome_L2	1	53938	PPIL3	CTTAAACCGGCCAACATACCCGTCTCgCACCgGAGGACACCCAAAACATGTGGTTTcGAGACGTCGAAAGGAACGAGTAGCAT	GAGGACACCCAAAACATGTG	0_brunello_pub
genome_L2	1	5343	PLGLB1	CTTAAACCGGCCAACATACCCGTCTCgCACCgACGACGATGAAAATACCTGCGTTTcGAGACGTCGAAAGGAACGAGTAGCAT	ACGACGATGAAAATACCTGC	0_brunello_pub
genome_L2	1	255919	CNEP1R1	CTTAAACCGGCCAACATACCCGTCTCgCACCgTGCAACCTGCTACTGGACGCGTTTcGAGACGTCGAAAGGAACGAGTAGCAT	TGCAACCTGCTACTGGACGC	0_brunello_pub
genome_L2	1	3375	IAPP	CTTAAACCGGCCAACATACCCGTCTCgCACCgCCAGTCATCAGGTGGAAAAGGTTTcGAGACGTCGAAAGGAACGAGTAGCAT	CCAGTCATCAGGTGGAAAAG	0_brunello_pub
genome_L2	1	118924	FRA10AC1	CTTAAACCGGCCAACATACCCGTCTCgCACCgTAGATTCCTATGGAATGAGGGTTTcGAGACGTCGAAAGGAACGAGTAGCAT	TAGATTCCTATGGAATGAGG	0_brunello_pub
genome_L2	1	51371	POMP	CTTAAACCGGCCAACATACCCGTCTCgCACCgACCCTGAATGTTTCTCAGTGGTTTcGAGACGTCGAAAGGAACGAGTAGCAT	ACCCTGAATGTTTCTCAGTG	0_brunello_pub
genome_L2	1	6235	RPS29	CTTAAACCGGCCAACATACCCGTCTCgCACCgCGTGTCTGTTCAAACCGGCAGTTTcGAGACGTCGAAAGGAACGAGTAGCAT	CGTGTCTGTTCAAACCGGCA	0_brunello_pub
genome_L2	1	55916	NXT2	CTTAAACCGGCCAACATACCCGTCTCgCACCgGGCAATCTAACATATTGACCGTTTcGAGACGTCGAAAGGAACGAGTAGCAT	GGCAATCTAACATATTGACC	0_brunello_pub
genome_L2	1	84281	C2orf88	CTTAAACCGGCCAACATACCCGTCTCgCACCgATCACAGTATTGGTCCCTGGGTTTcGAGACGTCGAAAGGAACGAGTAGCAT	ATCACAGTATTGGTCCCTGG	0_brunello_pub
genome_L2	1	1349	COX7B	CTTAAACCGGCCAACATACCCGTCTCgCACCgAATCAGGTGTACGTTTCTGGGTTTcGAGACGTCGAAAGGAACGAGTAGCAT	AATCAGGTGTACGTTTCTGG	0_brunello_pub
genome_L2	1	7381	UQCRB	CTTAAACCGGCCAACATACCCGTCTCgCACCgGCGAGATGATACAATATACGGTTTcGAGACGTCGAAAGGAACGAGTAGCAT	GCGAGATGATACAATATACG	0_brunello_pub
genome_L2	1	5342	PLGLB2	CTTAAACCGGCCAACATACCCGTCTCgCACCgTGTCACTAAGAAGCAGCTGGGTTTcGAGACGTCGAAAGGAACGAGTAGCAT	TGTCACTAAGAAGCAGCTGG	0_brunello_pub
genome_L2	1	6613	SUMO2	CTTAAACCGGCCAACATACCCGTCTCgCACCgCCTATTGTGAACGACAGGTGGTTTcGAGACGTCGAAAGGAACGAGTAGCAT	CCTATTGTGAACGACAGGTG	0_brunello_pub
genome_L2	1	2764	GMFB	CTTAAACCGGCCAACATACCCGTCTCgCACCgCTGGAGAAAATAAAGCACAGGTTTcGAGACGTCGAAAGGAACGAGTAGCAT	CTGGAGAAAATAAAGCACAG	0_brunello_pub
genome_L2	1	4717	NDUFC1	CTTAAACCGGCCAACATACCCGTCTCgCACCgGGAAAGGGGACGCAGCAAGGGTTTcGAGACGTCGAAAGGAACGAGTAGCAT	GGAAAGGGGACGCAGCAAGG	0_brunello_pub
genome_L2	1	6156	RPL30	CTTAAACCGGCCAACATACCCGTCTCgCACCgAAAGTGGGAAGTACGTCCTGGTTTcGAGACGTCGAAAGGAACGAGTAGCAT	AAAGTGGGAAGTACGTCCTG	0_brunello_pub
genome_L2	1	150678	MYEOV2	CTTAAACCGGCCAACATACCCGTCTCgCACCgGGTGGACGAGATGTTCCCCGGTTTcGAGACGTCGAAAGGAACGAGTAGCAT	GGTGGACGAGATGTTCCCCG	0_brunello_pub
genome_L2	1	83657	DYNLRB2	CTTAAACCGGCCAACATACCCGTCTCgCACCgGAGGATCCAGAGTCATAAAGGTTTcGAGACGTCGAAAGGAACGAGTAGCAT	GAGGATCCAGAGTCATAAAG	0_brunello_pub
genome_L2	1	131118	DNAJC19	CTTAAACCGGCCAACATACCCGTCTCgCACCgTCATGGCTTGCAAAACGTAAGTTTcGAGACGTCGAAAGGAACGAGTAGCAT	TCATGGCTTGCAAAACGTAA	0_brunello_pub
genome_L2	1	26996	GPR160	CTTAAACCGGCCAACATACCCGTCTCgCACCgGGTCTCCCAAAACATAAGCAGTTTcGAGACGTCGAAAGGAACGAGTAGCAT	GGTCTCCCAAAACATAAGCA	0_brunello_pub
genome_L2	1	56849	TCEAL7	CTTAAACCGGCCAACATACCCGTCTCgCACCgGTGCAGCGTGCCAAAGAGGGGTTTcGAGACGTCGAAAGGAACGAGTAGCAT	GTGCAGCGTGCCAAAGAGGG	0_brunello_pub
genome_L2	1	149643	SPATA45	CTTAAACCGGCCAACATACCCGTCTCgCACCgGCTTACTGAGAGTTCAAAAGGTTTcGAGACGTCGAAAGGAACGAGTAGCAT	GCTTACTGAGAGTTCAAAAG	0_brunello_pub
genome_L2	1	29796	UQCR10	CTTAAACCGGCCAACATACCCGTCTCgCACCgCAATTTCGAAGTCAACGTCGGTTTcGAGACGTCGAAAGGAACGAGTAGCAT	CAATTTCGAAGTCAACGTCG	0_brunello_pub
genome_L2	1	4958	OMD	CTTAAACCGGCCAACATACCCGTCTCgCACCgTAGAGTTGCTGAATGTGCATGTTTcGAGACGTCGAAAGGAACGAGTAGCAT	TAGAGTTGCTGAATGTGCAT	0_brunello_pub
genome_L2	1	757	TMEM50B	CTTAAACCGGCCAACATACCCGTCTCgCACCgGAGTGAGAGAAGAAATGCTGGTTTcGAGACGTCGAAAGGAACGAGTAGCAT	GAGTGAGAGAAGAAATGCTG	0_brunello_pub
genome_L2	1	9083	BPY2	CTTAAACCGGCCAACATACCCGTCTCgCACCgGCCCTCTGTAAGCAGCACCTGTTTcGAGACGTCGAAAGGAACGAGTAGCAT	GCCCTCTGTAAGCAGCACCT	0_brunello_pub
genome_L2	1	54543	TOMM7	CTTAAACCGGCCAACATACCCGTCTCgCACCgTGACCCAGGTAAATCACAAGGTTTcGAGACGTCGAAAGGAACGAGTAGCAT	TGACCCAGGTAAATCACAAG	0_brunello_pub
genome_L2	1	27258	LSM3	CTTAAACCGGCCAACATACCCGTCTCgCACCgGCTGAGCCTGATAAGATCCAGTTTcGAGACGTCGAAAGGAACGAGTAGCAT	GCTGAGCCTGATAAGATCCA	0_brunello_pub
genome_L2	1	3574	IL7	CTTAAACCGGCCAACATACCCGTCTCgCACCgGGCAACAGAACAAGGATCAGGTTTcGAGACGTCGAAAGGAACGAGTAGCAT	GGCAACAGAACAAGGATCAG	0_brunello_pub
genome_L2	1	57001	SDHAF3	CTTAAACCGGCCAACATACCCGTCTCgCACCgTAAGACCGTTGGTTCTGACGGTTTcGAGACGTCGAAAGGAACGAGTAGCAT	TAAGACCGTTGGTTCTGACG	0_brunello_pub
genome_L2	1	28985	MCTS1	CTTAAACCGGCCAACATACCCGTCTCgCACCgATCCTGTCAAAATAGTCCGAGTTTcGAGACGTCGAAAGGAACGAGTAGCAT	ATCCTGTCAAAATAGTCCGA	0_brunello_pub
genome_L2	1	84560	MT4	CTTAAACCGGCCAACATACCCGTCTCgCACCgCACATTTGGCACAGCCCGGGGTTTcGAGACGTCGAAAGGAACGAGTAGCAT	CACATTTGGCACAGCCCGGG	0_brunello_pub
genome_L2	1	148581	UBE2U	CTTAAACCGGCCAACATACCCGTCTCgCACCgAATACAGTAGACCCACACACGTTTcGAGACGTCGAAAGGAACGAGTAGCAT	AATACAGTAGACCCACACAC	0_brunello_pub
genome_L2	1	55801	IL26	CTTAAACCGGCCAACATACCCGTCTCgCACCgCAAGAAAATACGCTTTGTGGGTTTcGAGACGTCGAAAGGAACGAGTAGCAT	CAAGAAAATACGCTTTGTGG	0_brunello_pub
genome_L2	1	8926	SNURF	CTTAAACCGGCCAACATACCCGTCTCgCACCgGTAGGTGTCAGTTGTACCCGGTTTcGAGACGTCGAAAGGAACGAGTAGCAT	GTAGGTGTCAGTTGTACCCG	0_brunello_pub
genome_L2	1	245911	DEFB108B	CTTAAACCGGCCAACATACCCGTCTCgCACCgCCTCTTCTTCATGTAGCCAGGTTTcGAGACGTCGAAAGGAACGAGTAGCAT	CCTCTTCTTCATGTAGCCAG	0_brunello_pub
genome_L2	1	23484	LEPROTL1	CTTAAACCGGCCAACATACCCGTCTCgCACCgCAGTCCGATTGCTCCTCCAAGTTTcGAGACGTCGAAAGGAACGAGTAGCAT	CAGTCCGATTGCTCCTCCAA	0_brunello_pub
genome_L2	1	245932	DEFB119	CTTAAACCGGCCAACATACCCGTCTCgCACCgTTCACGTTACCTGATATCACGTTTcGAGACGTCGAAAGGAACGAGTAGCAT	TTCACGTTACCTGATATCAC	0_brunello_pub
genome_L2	1	246184	CDC26	CTTAAACCGGCCAACATACCCGTCTCgCACCgGAACATTCGAAAGGACCTGGGTTTcGAGACGTCGAAAGGAACGAGTAGCAT	GAACATTCGAAAGGACCTGG	0_brunello_pub
genome_L2	1	4477	MSMB	CTTAAACCGGCCAACATACCCGTCTCgCACCgATTGCATAAAGTCACGAAGGGTTTcGAGACGTCGAAAGGAACGAGTAGCAT	ATTGCATAAAGTCACGAAGG	0_brunello_pub
genome_L2	1	6119	RPA3	CTTAAACCGGCCAACATACCCGTCTCgCACCgGGTTGGAAGAGTAACCGCCAGTTTcGAGACGTCGAAAGGAACGAGTAGCAT	GGTTGGAAGAGTAACCGCCA	0_brunello_pub
genome_L2	1	5570	PKIB	CTTAAACCGGCCAACATACCCGTCTCgCACCgTGTCTGGTAAGGCATTCCGGGTTTcGAGACGTCGAAAGGAACGAGTAGCAT	TGTCTGGTAAGGCATTCCGG	0_brunello_pub
genome_L2	1	475	ATOX1	CTTAAACCGGCCAACATACCCGTCTCgCACCgTCAGAAGCACGAGTTCTCTGGTTTcGAGACGTCGAAAGGAACGAGTAGCAT	TCAGAAGCACGAGTTCTCTG	0_brunello_pub
genome_L2	1	280664	WFDC10B	CTTAAACCGGCCAACATACCCGTCTCgCACCgTGGATGCATAGATCTATGCTGTTTcGAGACGTCGAAAGGAACGAGTAGCAT	TGGATGCATAGATCTATGCT	0_brunello_pub
genome_L2	1	6993	DYNLT1	CTTAAACCGGCCAACATACCCGTCTCgCACCgGCTATAGAAAGCGCAATTGGGTTTcGAGACGTCGAAAGGAACGAGTAGCAT	GCTATAGAAAGCGCAATTGG	0_brunello_pub
genome_L2	1	90639	COX19	CTTAAACCGGCCAACATACCCGTCTCgCACCgAGCTTCCCGCTGGATCACTTGTTTcGAGACGTCGAAAGGAACGAGTAGCAT	AGCTTCCCGCTGGATCACTT	0_brunello_pub
genome_L2	1	643155	SMIM15	CTTAAACCGGCCAACATACCCGTCTCgCACCgACAGCACTTGCTAGGAACAGGTTTcGAGACGTCGAAAGGAACGAGTAGCAT	ACAGCACTTGCTAGGAACAG	0_brunello_pub
genome_L2	1	1350	COX7C	CTTAAACCGGCCAACATACCCGTCTCgCACCgTGTTGGGCCAGAGCATCCGGGTTTcGAGACGTCGAAAGGAACGAGTAGCAT	TGTTGGGCCAGAGCATCCGG	0_brunello_pub
genome_L2	1	728591	CCDC169	CTTAAACCGGCCAACATACCCGTCTCgCACCgTGTCTATGAACGAATGCCAGGTTTcGAGACGTCGAAAGGAACGAGTAGCAT	TGTCTATGAACGAATGCCAG	0_brunello_pub
genome_L2	1	404552	SCGB1D4	CTTAAACCGGCCAACATACCCGTCTCgCACCgTTGGCTGCAAGAGCTTCTGGGTTTcGAGACGTCGAAAGGAACGAGTAGCAT	TTGGCTGCAAGAGCTTCTGG	0_brunello_pub
genome_L2	1	613210	DEFB136	CTTAAACCGGCCAACATACCCGTCTCgCACCgGCAATCCACCTGTATCCTGGGTTTcGAGACGTCGAAAGGAACGAGTAGCAT	GCAATCCACCTGTATCCTGG	0_brunello_pub
genome_L2	1	1163	CKS1B	CTTAAACCGGCCAACATACCCGTCTCgCACCgTTCGGACAAATACGACGACGGTTTcGAGACGTCGAAAGGAACGAGTAGCAT	TTCGGACAAATACGACGACG	0_brunello_pub
genome_L2	1	4698	NDUFA5	CTTAAACCGGCCAACATACCCGTCTCgCACCgTTAGAAGACCAACTTCAAGGGTTTcGAGACGTCGAAAGGAACGAGTAGCAT	TTAGAAGACCAACTTCAAGG	0_brunello_pub
genome_L2	1	9768	KIAA0101	CTTAAACCGGCCAACATACCCGTCTCgCACCgATTCGACATCAGTTTCATCGGTTTcGAGACGTCGAAAGGAACGAGTAGCAT	ATTCGACATCAGTTTCATCG	0_brunello_pub
genome_L2	1	9412	MED21	CTTAAACCGGCCAACATACCCGTCTCgCACCgATTGGAGTATTGCAGCAATGGTTTcGAGACGTCGAAAGGAACGAGTAGCAT	ATTGGAGTATTGCAGCAATG	0_brunello_pub
genome_L2	1	25978	CHMP2B	CTTAAACCGGCCAACATACCCGTCTCgCACCgGAACAGAATCGAGAGTTACGGTTTcGAGACGTCGAAAGGAACGAGTAGCAT	GAACAGAATCGAGAGTTACG	0_brunello_pub
genome_L2	1	3576	CXCL8	CTTAAACCGGCCAACATACCCGTCTCgCACCgCAGAGCTGCAGAAATCAGGAGTTTcGAGACGTCGAAAGGAACGAGTAGCAT	CAGAGCTGCAGAAATCAGGA	0_brunello_pub
genome_L2	1	201229	LYRM9	CTTAAACCGGCCAACATACCCGTCTCgCACCgAAGTATCGGTAGAGCTGCAGGTTTcGAGACGTCGAAAGGAACGAGTAGCAT	AAGTATCGGTAGAGCTGCAG	0_brunello_pub
genome_L2	1	4246	SCGB2A1	CTTAAACCGGCCAACATACCCGTCTCgCACCgCACCTGCATAGCAGTGCAGGGTTTcGAGACGTCGAAAGGAACGAGTAGCAT	CACCTGCATAGCAGTGCAGG	0_brunello_pub
genome_L2	1	171483	FAM9B	CTTAAACCGGCCAACATACCCGTCTCgCACCgAAGAAGCCAGAAGATACTGCGTTTcGAGACGTCGAAAGGAACGAGTAGCAT	AAGAAGCCAGAAGATACTGC	0_brunello_pub
genome_L2	1	253582	TMEM244	CTTAAACCGGCCAACATACCCGTCTCgCACCgCATCACGCAGCCCATGCTCAGTTTcGAGACGTCGAAAGGAACGAGTAGCAT	CATCACGCAGCCCATGCTCA	0_brunello_pub
genome_L2	1	28977	MRPL42	CTTAAACCGGCCAACATACCCGTCTCgCACCgATGGAATGTCCACAGAAGGGGTTTcGAGACGTCGAAAGGAACGAGTAGCAT	ATGGAATGTCCACAGAAGGG	0_brunello_pub
genome_L2	1	6691	SPINK2	CTTAAACCGGCCAACATACCCGTCTCgCACCgACCAAATTGAGGGATCAGAGGTTTcGAGACGTCGAAAGGAACGAGTAGCAT	ACCAAATTGAGGGATCAGAG	0_brunello_pub
genome_L2	1	90410	IFT20	CTTAAACCGGCCAACATACCCGTCTCgCACCgGCTGAGGGTGTTGGACCCAGGTTTcGAGACGTCGAAAGGAACGAGTAGCAT	GCTGAGGGTGTTGGACCCAG	0_brunello_pub
genome_L2	1	222659	PXT1	CTTAAACCGGCCAACATACCCGTCTCgCACCgCACATTGTTGCAAATCACTGGTTTcGAGACGTCGAAAGGAACGAGTAGCAT	CACATTGTTGCAAATCACTG	0_brunello_pub
genome_L2	1	84987	COX14	CTTAAACCGGCCAACATACCCGTCTCgCACCgGGTAGACTCGGACACTGCAGGTTTcGAGACGTCGAAAGGAACGAGTAGCAT	GGTAGACTCGGACACTGCAG	0_brunello_pub
genome_L2	1	653067	XAGE1E	CTTAAACCGGCCAACATACCCGTCTCgCACCgAAAGTCGGGATCCTACACCTGTTTcGAGACGTCGAAAGGAACGAGTAGCAT	AAAGTCGGGATCCTACACCT	0_brunello_pub
genome_L2	1	79161	TMEM243	CTTAAACCGGCCAACATACCCGTCTCgCACCgGGACAACAGACCTCTGTTTGGTTTcGAGACGTCGAAAGGAACGAGTAGCAT	GGACAACAGACCTCTGTTTG	0_brunello_pub
genome_L2	1	6224	RPS20	CTTAAACCGGCCAACATACCCGTCTCgCACCgACCAGTTCGAATGCCTACCAGTTTcGAGACGTCGAAAGGAACGAGTAGCAT	ACCAGTTCGAATGCCTACCA	0_brunello_pub
genome_L2	1	122553	TRAPPC6B	CTTAAACCGGCCAACATACCCGTCTCgCACCgGAAAACATGGGGTTTCGAGTGTTTcGAGACGTCGAAAGGAACGAGTAGCAT	GAAAACATGGGGTTTCGAGT	0_brunello_pub
genome_L2	1	56900	TMEM167B	CTTAAACCGGCCAACATACCCGTCTCgCACCgTCAGAGAAGAAGGGTGTTTGGTTTcGAGACGTCGAAAGGAACGAGTAGCAT	TCAGAGAAGAAGGGTGTTTG	0_brunello_pub
genome_L2	1	554251	FBXO48	CTTAAACCGGCCAACATACCCGTCTCgCACCgTCACACAGAAGCGAACTCTGGTTTcGAGACGTCGAAAGGAACGAGTAGCAT	TCACACAGAAGCGAACTCTG	0_brunello_pub
genome_L2	1	6164	RPL34	CTTAAACCGGCCAACATACCCGTCTCgCACCgTATTGTAGGAAAGCCTACGTGTTTcGAGACGTCGAAAGGAACGAGTAGCAT	TATTGTAGGAAAGCCTACGT	0_brunello_pub
genome_L2	1	221443	OARD1	CTTAAACCGGCCAACATACCCGTCTCgCACCgTTTAGCCCACTGTATCAGTGGTTTcGAGACGTCGAAAGGAACGAGTAGCAT	TTTAGCCCACTGTATCAGTG	0_brunello_pub
genome_L2	1	3458	IFNG	CTTAAACCGGCCAACATACCCGTCTCgCACCgCCAGAGCATCCAAAAGAGTGGTTTcGAGACGTCGAAAGGAACGAGTAGCAT	CCAGAGCATCCAAAAGAGTG	0_brunello_pub
genome_L2	1	51650	MRPS33	CTTAAACCGGCCAACATACCCGTCTCgCACCgGCATGAGTTCAGCGTAAGTGGTTTcGAGACGTCGAAAGGAACGAGTAGCAT	GCATGAGTTCAGCGTAAGTG	0_brunello_pub
genome_L2	1	26292	MYCBP	CTTAAACCGGCCAACATACCCGTCTCgCACCgCGAAGCGTGAGCAGTTCCGGGTTTcGAGACGTCGAAAGGAACGAGTAGCAT	CGAAGCGTGAGCAGTTCCGG	0_brunello_pub
genome_L2	1	6726	SRP9	CTTAAACCGGCCAACATACCCGTCTCgCACCgGGTAAAGCTTCTCGGCAGCGGTTTcGAGACGTCGAAAGGAACGAGTAGCAT	GGTAAAGCTTCTCGGCAGCG	0_brunello_pub
genome_L2	1	130340	AP1S3	CTTAAACCGGCCAACATACCCGTCTCgCACCgTATTGCTCTTCAGTCGACAAGTTTcGAGACGTCGAAAGGAACGAGTAGCAT	TATTGCTCTTCAGTCGACAA	0_brunello_pub
genome_L2	1	51499	TRIAP1	CTTAAACCGGCCAACATACCCGTCTCgCACCgACTGCTGGTAGCGCTTGAAGGTTTcGAGACGTCGAAAGGAACGAGTAGCAT	ACTGCTGGTAGCGCTTGAAG	0_brunello_pub
genome_L2	1	55848	PLGRKT	CTTAAACCGGCCAACATACCCGTCTCgCACCgTGGAACAATCGGGACCAGGAGTTTcGAGACGTCGAAAGGAACGAGTAGCAT	TGGAACAATCGGGACCAGGA	0_brunello_pub
genome_L2	1	2993	GYPA	CTTAAACCGGCCAACATACCCGTCTCgCACCgTACCGGTTTCCTCTTCTGGAGTTTcGAGACGTCGAAAGGAACGAGTAGCAT	TACCGGTTTCCTCTTCTGGA	0_brunello_pub
genome_L2	1	55233	MOB1A	CTTAAACCGGCCAACATACCCGTCTCgCACCgCAAGCTGTTATGTTGCCTGAGTTTcGAGACGTCGAAAGGAACGAGTAGCAT	CAAGCTGTTATGTTGCCTGA	0_brunello_pub
genome_L2	1	51247	PAIP2	CTTAAACCGGCCAACATACCCGTCTCgCACCgGTTTGTGGGAGATCTCGAGCGTTTcGAGACGTCGAAAGGAACGAGTAGCAT	GTTTGTGGGAGATCTCGAGC	0_brunello_pub
genome_L2	1	3845	KRAS	CTTAAACCGGCCAACATACCCGTCTCgCACCgAAGAGGAGTACAGTGCAATGGTTTcGAGACGTCGAAAGGAACGAGTAGCAT	AAGAGGAGTACAGTGCAATG	0_brunello_pub
genome_L2	1	284293	HMSD	CTTAAACCGGCCAACATACCCGTCTCgCACCgGAAGATGGAGATATTCATCGGTTTcGAGACGTCGAAAGGAACGAGTAGCAT	GAAGATGGAGATATTCATCG	0_brunello_pub
genome_L2	1	28978	TMEM14A	CTTAAACCGGCCAACATACCCGTCTCgCACCgAAATGCTTCCAAATGTCACGGTTTcGAGACGTCGAAAGGAACGAGTAGCAT	AAATGCTTCCAAATGTCACG	0_brunello_pub
genome_L2	1	140832	WFDC10A	CTTAAACCGGCCAACATACCCGTCTCgCACCgTCTGCATCCTCTTCTTGTCAGTTTcGAGACGTCGAAAGGAACGAGTAGCAT	TCTGCATCCTCTTCTTGTCA	0_brunello_pub
genome_L2	1	119392	SFR1	CTTAAACCGGCCAACATACCCGTCTCgCACCgGAAACCAGCATCTTCCACAGGTTTcGAGACGTCGAAAGGAACGAGTAGCAT	GAAACCAGCATCTTCCACAG	0_brunello_pub
genome_L2	1	653220	XAGE1B	CTTAAACCGGCCAACATACCCGTCTCgCACCgGCTGCATCAGTCAAACACCGGTTTcGAGACGTCGAAAGGAACGAGTAGCAT	GCTGCATCAGTCAAACACCG	0_brunello_pub
genome_L2	1	51263	MRPL30	CTTAAACCGGCCAACATACCCGTCTCgCACCgACTTACCTGTAGTCTGCCTGGTTTcGAGACGTCGAAAGGAACGAGTAGCAT	ACTTACCTGTAGTCTGCCTG	0_brunello_pub
genome_L2	1	51128	SAR1B	CTTAAACCGGCCAACATACCCGTCTCgCACCgTGGATTGTGCAGACCACGAAGTTTcGAGACGTCGAAAGGAACGAGTAGCAT	TGGATTGTGCAGACCACGAA	0_brunello_pub
genome_L2	1	100131137	BSPH1	CTTAAACCGGCCAACATACCCGTCTCgCACCgTCGTTAAACAAGACCTACGAGTTTcGAGACGTCGAAAGGAACGAGTAGCAT	TCGTTAAACAAGACCTACGA	0_brunello_pub
genome_L2	1	160365	CLECL1	CTTAAACCGGCCAACATACCCGTCTCgCACCgTGGAAACGCGAGTTCTAACGGTTTcGAGACGTCGAAAGGAACGAGTAGCAT	TGGAAACGCGAGTTCTAACG	0_brunello_pub
genome_L2	1	29081	METTL5	CTTAAACCGGCCAACATACCCGTCTCgCACCgGAACTGCAATGTTAGGAGCAGTTTcGAGACGTCGAAAGGAACGAGTAGCAT	GAACTGCAATGTTAGGAGCA	0_brunello_pub
genome_L2	1	196294	IMMP1L	CTTAAACCGGCCAACATACCCGTCTCgCACCgATACGTTGGTGGTGTTGTCAGTTTcGAGACGTCGAAAGGAACGAGTAGCAT	ATACGTTGGTGGTGTTGTCA	0_brunello_pub
genome_L2	1	202309	GAPT	CTTAAACCGGCCAACATACCCGTCTCgCACCgCCACACGATTTACCTTACCGGTTTcGAGACGTCGAAAGGAACGAGTAGCAT	CCACACGATTTACCTTACCG	0_brunello_pub
genome_L2	1	6451	SH3BGRL	CTTAAACCGGCCAACATACCCGTCTCgCACCgCCTTACCGCTGTAGAGCCAGGTTTcGAGACGTCGAAAGGAACGAGTAGCAT	CCTTACCGCTGTAGAGCCAG	0_brunello_pub
genome_L2	1	4189	DNAJB9	CTTAAACCGGCCAACATACCCGTCTCgCACCgCTTCATGGCCAACTTGTGAAGTTTcGAGACGTCGAAAGGAACGAGTAGCAT	CTTCATGGCCAACTTGTGAA	0_brunello_pub
genome_L2	1	4496	MT1H	CTTAAACCGGCCAACATACCCGTCTCgCACCgGGACCCCAACTGCTCCTGCGGTTTcGAGACGTCGAAAGGAACGAGTAGCAT	GGACCCCAACTGCTCCTGCG	0_brunello_pub
genome_L2	1	260436	FDCSP	CTTAAACCGGCCAACATACCCGTCTCgCACCgGGCGAAATGGATATGGGTAAGTTTcGAGACGTCGAAAGGAACGAGTAGCAT	GGCGAAATGGATATGGGTAA	0_brunello_pub
genome_L2	1	729533	FAM72A	CTTAAACCGGCCAACATACCCGTCTCgCACCgGCTCAGCTCTAGGGGAATGAGTTTcGAGACGTCGAAAGGAACGAGTAGCAT	GCTCAGCTCTAGGGGAATGA	0_brunello_pub
genome_L2	1	64946	CENPH	CTTAAACCGGCCAACATACCCGTCTCgCACCgAGGGAACAACCTGAGGAGCAGTTTcGAGACGTCGAAAGGAACGAGTAGCAT	AGGGAACAACCTGAGGAGCA	0_brunello_pub
genome_L2	1	100130301	C8orf89	CTTAAACCGGCCAACATACCCGTCTCgCACCgGACACCTCGGCATCAGCACGGTTTcGAGACGTCGAAAGGAACGAGTAGCAT	GACACCTCGGCATCAGCACG	0_brunello_pub
genome_L2	1	390443	RNASE9	CTTAAACCGGCCAACATACCCGTCTCgCACCgGCTGGTGCAGTTTCAAGAGGGTTTcGAGACGTCGAAAGGAACGAGTAGCAT	GCTGGTGCAGTTTCAAGAGG	0_brunello_pub
genome_L2	1	51192	CKLF	CTTAAACCGGCCAACATACCCGTCTCgCACCgAAGGCCACGTGAAGATGCTGGTTTcGAGACGTCGAAAGGAACGAGTAGCAT	AAGGCCACGTGAAGATGCTG	0_brunello_pub
genome_L2	1	728833	FAM72D	CTTAAACCGGCCAACATACCCGTCTCgCACCgGGTGTAAACGTCCTACTTCGGTTTcGAGACGTCGAAAGGAACGAGTAGCAT	GGTGTAAACGTCCTACTTCG	0_brunello_pub
genome_L2	1	93380	MMGT1	CTTAAACCGGCCAACATACCCGTCTCgCACCgCAGGCACTTACGCTGCGCAGGTTTcGAGACGTCGAAAGGAACGAGTAGCAT	CAGGCACTTACGCTGCGCAG	0_brunello_pub
genome_L2	1	51251	NT5C3A	CTTAAACCGGCCAACATACCCGTCTCgCACCgCAGCCGAAAATATGAACACGGTTTcGAGACGTCGAAAGGAACGAGTAGCAT	CAGCCGAAAATATGAACACG	0_brunello_pub
genome_L2	1	645745	MT1HL1	CTTAAACCGGCCAACATACCCGTCTCgCACCgGCAGGCGTAGGAGCCTCCAGGTTTcGAGACGTCGAAAGGAACGAGTAGCAT	GCAGGCGTAGGAGCCTCCAG	0_brunello_pub
genome_L2	1	389336	C5orf46	CTTAAACCGGCCAACATACCCGTCTCgCACCgCCAGGAGGCTTAGGAATTTGGTTTcGAGACGTCGAAAGGAACGAGTAGCAT	CCAGGAGGCTTAGGAATTTG	0_brunello_pub
genome_L2	1	404203	SPINK6	CTTAAACCGGCCAACATACCCGTCTCgCACCgCGGGAATCTAACCCACACTGGTTTcGAGACGTCGAAAGGAACGAGTAGCAT	CGGGAATCTAACCCACACTG	0_brunello_pub
genome_L2	1	200159	C1orf100	CTTAAACCGGCCAACATACCCGTCTCgCACCgGGAATTGTCAAGTCTATGAGGTTTcGAGACGTCGAAAGGAACGAGTAGCAT	GGAATTGTCAAGTCTATGAG	0_brunello_pub
genome_L2	1	50854	C6orf48	CTTAAACCGGCCAACATACCCGTCTCgCACCgAGGATATGCCCAGCACCAGGGTTTcGAGACGTCGAAAGGAACGAGTAGCAT	AGGATATGCCCAGCACCAGG	0_brunello_pub
genome_L2	1	4283	CXCL9	CTTAAACCGGCCAACATACCCGTCTCgCACCgGCGACCCTTTCTCACTACTGGTTTcGAGACGTCGAAAGGAACGAGTAGCAT	GCGACCCTTTCTCACTACTG	0_brunello_pub
genome_L2	1	653820	FAM72B	CTTAAACCGGCCAACATACCCGTCTCgCACCgAAGTGTCCGTTGTTGCAGGAGTTTcGAGACGTCGAAAGGAACGAGTAGCAT	AAGTGTCCGTTGTTGCAGGA	0_brunello_pub
genome_L2	1	58493	INIP	CTTAAACCGGCCAACATACCCGTCTCgCACCgGCAGCAAACTCTTCAGGACAGTTTcGAGACGTCGAAAGGAACGAGTAGCAT	GCAGCAAACTCTTCAGGACA	0_brunello_pub
genome_L2	1	26511	CHIC2	CTTAAACCGGCCAACATACCCGTCTCgCACCgCGAAATCTATGAGGAAGAGGGTTTcGAGACGTCGAAAGGAACGAGTAGCAT	CGAAATCTATGAGGAAGAGG	0_brunello_pub
genome_L2	1	55847	CISD1	CTTAAACCGGCCAACATACCCGTCTCgCACCgACTTCCAGTTCCAGCGTACGGTTTcGAGACGTCGAAAGGAACGAGTAGCAT	ACTTCCAGTTCCAGCGTACG	0_brunello_pub
genome_L2	1	965	CD58	CTTAAACCGGCCAACATACCCGTCTCgCACCgGCAGCAGGCAGACCACGCTGGTTTcGAGACGTCGAAAGGAACGAGTAGCAT	GCAGCAGGCAGACCACGCTG	0_brunello_pub
genome_L2	1	388272	C16orf87	CTTAAACCGGCCAACATACCCGTCTCgCACCgCCATACAGAAAACAAGCATGGTTTcGAGACGTCGAAAGGAACGAGTAGCAT	CCATACAGAAAACAAGCATG	0_brunello_pub
genome_L2	1	51646	YPEL5	CTTAAACCGGCCAACATACCCGTCTCgCACCgAGTGGCGCCTGTGAAACGAGGTTTcGAGACGTCGAAAGGAACGAGTAGCAT	AGTGGCGCCTGTGAAACGAG	0_brunello_pub
genome_L2	1	51241	COX16	CTTAAACCGGCCAACATACCCGTCTCgCACCgTAGAGTCGGAATATGAGGTAGTTTcGAGACGTCGAAAGGAACGAGTAGCAT	TAGAGTCGGAATATGAGGTA	0_brunello_pub
genome_L2	1	4504	MT3	CTTAAACCGGCCAACATACCCGTCTCgCACCgGCGGACTCCTGCAAGTGCGAGTTTcGAGACGTCGAAAGGAACGAGTAGCAT	GCGGACTCCTGCAAGTGCGA	0_brunello_pub
genome_L2	1	403284	OR6C68	CTTAAACCGGCCAACATACCCGTCTCgCACCgGAAAACCTAAGCTAAGTGGTGTTTcGAGACGTCGAAAGGAACGAGTAGCAT	GAAAACCTAAGCTAAGTGGT	0_brunello_pub
genome_L2	1	4501	MT1X	CTTAAACCGGCCAACATACCCGTCTCgCACCgCAGGCGAGCAGGAGCAGTTGGTTTcGAGACGTCGAAAGGAACGAGTAGCAT	CAGGCGAGCAGGAGCAGTTG	0_brunello_pub
genome_L2	1	317671	RFESD	CTTAAACCGGCCAACATACCCGTCTCgCACCgGGTCGTCCATCAAAATCCTGGTTTcGAGACGTCGAAAGGAACGAGTAGCAT	GGTCGTCCATCAAAATCCTG	0_brunello_pub
genome_L2	1	6278	S100A7	CTTAAACCGGCCAACATACCCGTCTCgCACCgACCGACTCACACAGGCACTAGTTTcGAGACGTCGAAAGGAACGAGTAGCAT	ACCGACTCACACAGGCACTA	0_brunello_pub
genome_L2	1	91612	CHURC1	CTTAAACCGGCCAACATACCCGTCTCgCACCgACATCGCGACGCAGTCAACAGTTTcGAGACGTCGAAAGGAACGAGTAGCAT	ACATCGCGACGCAGTCAACA	0_brunello_pub
genome_L2	1	10648	SCGB1D1	CTTAAACCGGCCAACATACCCGTCTCgCACCgGCAAGTTGGAACTTGAACACGTTTcGAGACGTCGAAAGGAACGAGTAGCAT	GCAAGTTGGAACTTGAACAC	0_brunello_pub
genome_L2	1	83591	THAP2	CTTAAACCGGCCAACATACCCGTCTCgCACCgTGCCTTTAGGAATCCTATGGGTTTcGAGACGTCGAAAGGAACGAGTAGCAT	TGCCTTTAGGAATCCTATGG	0_brunello_pub
genome_L2	1	521	ATP5I	CTTAAACCGGCCAACATACCCGTCTCgCACCgCGGTCACTCACTGTAGCGCGGTTTcGAGACGTCGAAAGGAACGAGTAGCAT	CGGTCACTCACTGTAGCGCG	0_brunello_pub
genome_L2	1	56892	C8orf4	CTTAAACCGGCCAACATACCCGTCTCgCACCgTGGGCTGACTCGTAGCGACGGTTTcGAGACGTCGAAAGGAACGAGTAGCAT	TGGGCTGACTCGTAGCGACG	0_brunello_pub
genome_L2	1	11147	HHLA3	CTTAAACCGGCCAACATACCCGTCTCgCACCgAGGAATGCAGAATGACGCCAGTTTcGAGACGTCGAAAGGAACGAGTAGCAT	AGGAATGCAGAATGACGCCA	0_brunello_pub
genome_L2	1	64407	RGS18	CTTAAACCGGCCAACATACCCGTCTCgCACCgCCTGAAGAGGCAGTGAAATGGTTTcGAGACGTCGAAAGGAACGAGTAGCAT	CCTGAAGAGGCAGTGAAATG	0_brunello_pub
genome_L2	1	9324	HMGN3	CTTAAACCGGCCAACATACCCGTCTCgCACCgACGGTCTGCCAGATTGTCAGGTTTcGAGACGTCGAAAGGAACGAGTAGCAT	ACGGTCTGCCAGATTGTCAG	0_brunello_pub
genome_L2	1	2788	GNG7	CTTAAACCGGCCAACATACCCGTCTCgCACCgTCAAACACAGGTCTCCAAAGGTTTcGAGACGTCGAAAGGAACGAGTAGCAT	TCAAACACAGGTCTCCAAAG	0_brunello_pub
genome_L2	1	3281	HSBP1	CTTAAACCGGCCAACATACCCGTCTCgCACCgACAGCCGTCCCTTACCACCGGTTTcGAGACGTCGAAAGGAACGAGTAGCAT	ACAGCCGTCCCTTACCACCG	0_brunello_pub
genome_L2	1	201799	TMEM154	CTTAAACCGGCCAACATACCCGTCTCgCACCgAAACTCAGGAGATACAACTGGTTTcGAGACGTCGAAAGGAACGAGTAGCAT	AAACTCAGGAGATACAACTG	0_brunello_pub
genome_L2	1	255324	EPGN	CTTAAACCGGCCAACATACCCGTCTCgCACCgGATTGGAGGTGTTACAGTCAGTTTcGAGACGTCGAAAGGAACGAGTAGCAT	GATTGGAGGTGTTACAGTCA	0_brunello_pub
genome_L2	1	2252	FGF7	CTTAAACCGGCCAACATACCCGTCTCgCACCgTACCTGAGGATCGATAAAAGGTTTcGAGACGTCGAAAGGAACGAGTAGCAT	TACCTGAGGATCGATAAAAG	0_brunello_pub
genome_L2	1	100506650	C17orf112	CTTAAACCGGCCAACATACCCGTCTCgCACCgTCATGATTAGAGTTGGCCAGGTTTcGAGACGTCGAAAGGAACGAGTAGCAT	TCATGATTAGAGTTGGCCAG	0_brunello_pub
genome_L2	1	132989	C4orf36	CTTAAACCGGCCAACATACCCGTCTCgCACCgGAGCAGTCCATCTTTAATGGGTTTcGAGACGTCGAAAGGAACGAGTAGCAT	GAGCAGTCCATCTTTAATGG	0_brunello_pub
genome_L2	1	4494	MT1F	CTTAAACCGGCCAACATACCCGTCTCgCACCgCACACTTGCTACAGCCCACGGTTTcGAGACGTCGAAAGGAACGAGTAGCAT	CACACTTGCTACAGCCCACG	0_brunello_pub
genome_L2	1	567	B2M	CTTAAACCGGCCAACATACCCGTCTCgCACCgCTGAATCTTTGGAGTACCTGGTTTcGAGACGTCGAAAGGAACGAGTAGCAT	CTGAATCTTTGGAGTACCTG	0_brunello_pub
genome_L2	1	140870	WFDC6	CTTAAACCGGCCAACATACCCGTCTCgCACCgAATCAAAGTGGAATGCGAAGGTTTcGAGACGTCGAAAGGAACGAGTAGCAT	AATCAAAGTGGAATGCGAAG	0_brunello_pub
genome_L2	1	85027	SMIM3	CTTAAACCGGCCAACATACCCGTCTCgCACCgTGGGAAGCACGACTTCCATGGTTTcGAGACGTCGAAAGGAACGAGTAGCAT	TGGGAAGCACGACTTCCATG	0_brunello_pub
genome_L2	1	5433	POLR2D	CTTAAACCGGCCAACATACCCGTCTCgCACCgGCAGCAGAATGAGAGTGCAGGTTTcGAGACGTCGAAAGGAACGAGTAGCAT	GCAGCAGAATGAGAGTGCAG	0_brunello_pub
genome_L2	1	56990	CDC42SE2	CTTAAACCGGCCAACATACCCGTCTCgCACCgGGATCAGGAGACCTGTTCAGGTTTcGAGACGTCGAAAGGAACGAGTAGCAT	GGATCAGGAGACCTGTTCAG	0_brunello_pub
genome_L2	1	6742	SSBP1	CTTAAACCGGCCAACATACCCGTCTCgCACCgTAATGAGATGTGGCGATCAGGTTTcGAGACGTCGAAAGGAACGAGTAGCAT	TAATGAGATGTGGCGATCAG	0_brunello_pub
genome_L2	1	338324	S100A7A	CTTAAACCGGCCAACATACCCGTCTCgCACCgTGAGCAACACTCAAGCTGAGGTTTcGAGACGTCGAAAGGAACGAGTAGCAT	TGAGCAACACTCAAGCTGAG	0_brunello_pub
genome_L2	1	4738	NEDD8	CTTAAACCGGCCAACATACCCGTCTCgCACCgTGACATTGAACCTACAGACAGTTTcGAGACGTCGAAAGGAACGAGTAGCAT	TGACATTGAACCTACAGACA	0_brunello_pub
genome_L2	1	93081	TEX30	CTTAAACCGGCCAACATACCCGTCTCgCACCgGATGCCAGTGACATCAAATGGTTTcGAGACGTCGAAAGGAACGAGTAGCAT	GATGCCAGTGACATCAAATG	0_brunello_pub
genome_L2	1	286006	LSMEM1	CTTAAACCGGCCAACATACCCGTCTCgCACCgGCTGCGATCCGGCTGGACAGGTTTcGAGACGTCGAAAGGAACGAGTAGCAT	GCTGCGATCCGGCTGGACAG	0_brunello_pub
genome_L2	1	80218	NAA50	CTTAAACCGGCCAACATACCCGTCTCgCACCgAGGTGCAGTATGCTGTAGGGGTTTcGAGACGTCGAAAGGAACGAGTAGCAT	AGGTGCAGTATGCTGTAGGG	0_brunello_pub
genome_L2	1	341	APOC1	CTTAAACCGGCCAACATACCCGTCTCgCACCgCCTGTCGCTCCCGGTCCTGGGTTTcGAGACGTCGAAAGGAACGAGTAGCAT	CCTGTCGCTCCCGGTCCTGG	0_brunello_pub
genome_L2	1	83544	DNAL1	CTTAAACCGGCCAACATACCCGTCTCgCACCgGGGACACATTAGAAGAACTGGTTTcGAGACGTCGAAAGGAACGAGTAGCAT	GGGACACATTAGAAGAACTG	0_brunello_pub
genome_L2	1	6279	S100A8	CTTAAACCGGCCAACATACCCGTCTCgCACCgCTCCTCACCCTGATATACTGGTTTcGAGACGTCGAAAGGAACGAGTAGCAT	CTCCTCACCCTGATATACTG	0_brunello_pub
genome_L2	1	387082	SUMO4	CTTAAACCGGCCAACATACCCGTCTCgCACCgTGCTTCACTGACAATCCCCGGTTTcGAGACGTCGAAAGGAACGAGTAGCAT	TGCTTCACTGACAATCCCCG	0_brunello_pub
genome_L2	1	4490	MT1B	CTTAAACCGGCCAACATACCCGTCTCgCACCgGCAGCAAGAGCAGCAGCCTGGTTTcGAGACGTCGAAAGGAACGAGTAGCAT	GCAGCAAGAGCAGCAGCCTG	0_brunello_pub
genome_L2	1	64232	MS4A5	CTTAAACCGGCCAACATACCCGTCTCgCACCgTCTGAAGCAGTGATTTCTGGGTTTcGAGACGTCGAAAGGAACGAGTAGCAT	TCTGAAGCAGTGATTTCTGG	0_brunello_pub
genome_L2	1	28984	RGCC	CTTAAACCGGCCAACATACCCGTCTCgCACCgCGCGTCCGACAGGTCCTCCGGTTTcGAGACGTCGAAAGGAACGAGTAGCAT	CGCGTCCGACAGGTCCTCCG	0_brunello_pub
genome_L2	1	8992	ATP6V0E1	CTTAAACCGGCCAACATACCCGTCTCgCACCgATTGTGATGAGCGTGTTCTGGTTTcGAGACGTCGAAAGGAACGAGTAGCAT	ATTGTGATGAGCGTGTTCTG	0_brunello_pub
genome_L2	1	9936	CD302	CTTAAACCGGCCAACATACCCGTCTCgCACCgACGTAAGGGCTTACCCGCGAGTTTcGAGACGTCGAAAGGAACGAGTAGCAT	ACGTAAGGGCTTACCCGCGA	0_brunello_pub
genome_L2	1	597	BCL2A1	CTTAAACCGGCCAACATACCCGTCTCgCACCgGAAGACGGCATCATTAACTGGTTTcGAGACGTCGAAAGGAACGAGTAGCAT	GAAGACGGCATCATTAACTG	0_brunello_pub
genome_L2	1	284546	C1orf185	CTTAAACCGGCCAACATACCCGTCTCgCACCgGGTTCCTGATTTGCAAACGAGTTTcGAGACGTCGAAAGGAACGAGTAGCAT	GGTTCCTGATTTGCAAACGA	0_brunello_pub
genome_L2	1	144608	C12orf60	CTTAAACCGGCCAACATACCCGTCTCgCACCgCTGATGCAACTCCTCTACATGTTTcGAGACGTCGAAAGGAACGAGTAGCAT	CTGATGCAACTCCTCTACAT	0_brunello_pub
genome_L2	1	158798	AKAP14	CTTAAACCGGCCAACATACCCGTCTCgCACCgGACTCACGGTGAATTCACTGGTTTcGAGACGTCGAAAGGAACGAGTAGCAT	GACTCACGGTGAATTCACTG	0_brunello_pub
genome_L2	1	245915	DEFB112	CTTAAACCGGCCAACATACCCGTCTCgCACCgGGGACAGAGAAAATCAGCACGTTTcGAGACGTCGAAAGGAACGAGTAGCAT	GGGACAGAGAAAATCAGCAC	0_brunello_pub
genome_L2	1	286499	FAM133A	CTTAAACCGGCCAACATACCCGTCTCgCACCgGAGGATGAGGAAAAGAAACAGTTTcGAGACGTCGAAAGGAACGAGTAGCAT	GAGGATGAGGAAAAGAAACA	0_brunello_pub
genome_L2	1	646424	SPINK8	CTTAAACCGGCCAACATACCCGTCTCgCACCgTTTCAGAGGCCATAGGAAGGGTTTcGAGACGTCGAAAGGAACGAGTAGCAT	TTTCAGAGGCCATAGGAAGG	0_brunello_pub
genome_L2	1	29103	DNAJC15	CTTAAACCGGCCAACATACCCGTCTCgCACCgCAGTCTCTGCTGGTCGACGTGTTTcGAGACGTCGAAAGGAACGAGTAGCAT	CAGTCTCTGCTGGTCGACGT	0_brunello_pub
genome_L2	1	689	BTF3	CTTAAACCGGCCAACATACCCGTCTCgCACCgCTGCAGGCACAAGTGCGCATGTTTcGAGACGTCGAAAGGAACGAGTAGCAT	CTGCAGGCACAAGTGCGCAT	0_brunello_pub
genome_L2	1	84298	LLPH	CTTAAACCGGCCAACATACCCGTCTCgCACCgTCAAGAGATAGCAACTGTGGGTTTcGAGACGTCGAAAGGAACGAGTAGCAT	TCAAGAGATAGCAACTGTGG	0_brunello_pub
genome_L2	1	440068	CARD17	CTTAAACCGGCCAACATACCCGTCTCgCACCgTGGGTGAATTATTGGAGACAGTTTcGAGACGTCGAAAGGAACGAGTAGCAT	TGGGTGAATTATTGGAGACA	0_brunello_pub
genome_L2	1	152078	PQLC2L	CTTAAACCGGCCAACATACCCGTCTCgCACCgAGCCTACAGAAATGGAAGAGGTTTcGAGACGTCGAAAGGAACGAGTAGCAT	AGCCTACAGAAATGGAAGAG	0_brunello_pub
genome_L2	1	91408	BTF3L4	CTTAAACCGGCCAACATACCCGTCTCgCACCgTGCATGACCAGTAATTGCAAGTTTcGAGACGTCGAAAGGAACGAGTAGCAT	TGCATGACCAGTAATTGCAA	0_brunello_pub
genome_L2	1	9443	MED7	CTTAAACCGGCCAACATACCCGTCTCgCACCgGACCTTGAGAGTCATGATGGGTTTcGAGACGTCGAAAGGAACGAGTAGCAT	GACCTTGAGAGTCATGATGG	0_brunello_pub
genome_L2	1	392490	FLJ44635	CTTAAACCGGCCAACATACCCGTCTCgCACCgTGAGCCAGGAAATTGCAGACGTTTcGAGACGTCGAAAGGAACGAGTAGCAT	TGAGCCAGGAAATTGCAGAC	0_brunello_pub
genome_L2	1	79003	MIS12	CTTAAACCGGCCAACATACCCGTCTCgCACCgTAAGGAGACACCTTATAGTGGTTTcGAGACGTCGAAAGGAACGAGTAGCAT	TAAGGAGACACCTTATAGTG	0_brunello_pub
genome_L2	1	337978	KRTAP21-2	CTTAAACCGGCCAACATACCCGTCTCgCACCgACTACTACAGAAACTGCTGTGTTTcGAGACGTCGAAAGGAACGAGTAGCAT	ACTACTACAGAAACTGCTGT	0_brunello_pub
genome_L2	1	284485	RIIAD1	CTTAAACCGGCCAACATACCCGTCTCgCACCgGCAGCTGCGAAAATTCAAGGGTTTcGAGACGTCGAAAGGAACGAGTAGCAT	GCAGCTGCGAAAATTCAAGG	0_brunello_pub
genome_L2	1	51023	MRPS18C	CTTAAACCGGCCAACATACCCGTCTCgCACCgACAACAGGTATCCAGCAATGGTTTcGAGACGTCGAAAGGAACGAGTAGCAT	ACAACAGGTATCCAGCAATG	0_brunello_pub
genome_L2	1	245938	DEFB125	CTTAAACCGGCCAACATACCCGTCTCgCACCgTTGCTAACTCGGGTGACCAAGTTTcGAGACGTCGAAAGGAACGAGTAGCAT	TTGCTAACTCGGGTGACCAA	0_brunello_pub
genome_L2	1	137695	TMEM68	CTTAAACCGGCCAACATACCCGTCTCgCACCgTTGTTAGCTATCTCACCAGGGTTTcGAGACGTCGAAAGGAACGAGTAGCAT	TTGTTAGCTATCTCACCAGG	0_brunello_pub
genome_L2	1	7252	TSHB	CTTAAACCGGCCAACATACCCGTCTCgCACCgGTGCTGGATATTGTATGACAGTTTcGAGACGTCGAAAGGAACGAGTAGCAT	GTGCTGGATATTGTATGACA	0_brunello_pub
genome_L2	1	100129385	C9orf92	CTTAAACCGGCCAACATACCCGTCTCgCACCgCTATGTGAGAAACACCACCCGTTTcGAGACGTCGAAAGGAACGAGTAGCAT	CTATGTGAGAAACACCACCC	0_brunello_pub
genome_L2	1	399967	PATE2	CTTAAACCGGCCAACATACCCGTCTCgCACCgGTAAAAGTTCTCAACTGCACGTTTcGAGACGTCGAAAGGAACGAGTAGCAT	GTAAAAGTTCTCAACTGCAC	0_brunello_pub
genome_L2	1	6500	SKP1	CTTAAACCGGCCAACATACCCGTCTCgCACCgGAATTCCTGAAAGTTGACCAGTTTcGAGACGTCGAAAGGAACGAGTAGCAT	GAATTCCTGAAAGTTGACCA	0_brunello_pub
genome_L2	1	4493	MT1E	CTTAAACCGGCCAACATACCCGTCTCgCACCgGCAGCAGGAACAGCAGCCTGGTTTcGAGACGTCGAAAGGAACGAGTAGCAT	GCAGCAGGAACAGCAGCCTG	0_brunello_pub
genome_L2	1	51348	KLRF1	CTTAAACCGGCCAACATACCCGTCTCgCACCgCTGCAGATCTCGAAGCACAAGTTTcGAGACGTCGAAAGGAACGAGTAGCAT	CTGCAGATCTCGAAGCACAA	0_brunello_pub
genome_L2	1	100130880	LOC100130880	CTTAAACCGGCCAACATACCCGTCTCgCACCgCGACCAGCTTCAATCCACCAGTTTcGAGACGTCGAAAGGAACGAGTAGCAT	CGACCAGCTTCAATCCACCA	0_brunello_pub
genome_L2	1	4502	MT2A	CTTAAACCGGCCAACATACCCGTCTCgCACCgGGTGACTCCTGCACCTGCGCGTTTcGAGACGTCGAAAGGAACGAGTAGCAT	GGTGACTCCTGCACCTGCGC	0_brunello_pub
genome_L2	1	134510	UBLCP1	CTTAAACCGGCCAACATACCCGTCTCgCACCgACAACATCATCATTGTCAGGGTTTcGAGACGTCGAAAGGAACGAGTAGCAT	ACAACATCATCATTGTCAGG	0_brunello_pub
genome_L2	1	9315	NREP	CTTAAACCGGCCAACATACCCGTCTCgCACCgGGGAAGACTTCCTGTCCCAAGTTTcGAGACGTCGAAAGGAACGAGTAGCAT	GGGAAGACTTCCTGTCCCAA	0_brunello_pub
genome_L2	1	2287	FKBP3	CTTAAACCGGCCAACATACCCGTCTCgCACCgGGTTATAGGCTGTAACCAAGGTTTcGAGACGTCGAAAGGAACGAGTAGCAT	GGTTATAGGCTGTAACCAAG	0_brunello_pub
genome_L2	1	4495	MT1G	CTTAAACCGGCCAACATACCCGTCTCgCACCgACCCGGGCGTCCCTTACCAGGTTTcGAGACGTCGAAAGGAACGAGTAGCAT	ACCCGGGCGTCCCTTACCAG	0_brunello_pub
genome_L2	1	57405	SPC25	CTTAAACCGGCCAACATACCCGTCTCgCACCgGGGACTAAGAGATACCTACAGTTTcGAGACGTCGAAAGGAACGAGTAGCAT	GGGACTAAGAGATACCTACA	0_brunello_pub
genome_L2	1	93273	LEMD1	CTTAAACCGGCCAACATACCCGTCTCgCACCgCAGGACAGTGATGACAGCGAGTTTcGAGACGTCGAAAGGAACGAGTAGCAT	CAGGACAGTGATGACAGCGA	0_brunello_pub
genome_L2	1	404217	CTXN1	CTTAAACCGGCCAACATACCCGTCTCgCACCgCACGAGCAGGCAGAGCACGAGTTTcGAGACGTCGAAAGGAACGAGTAGCAT	CACGAGCAGGCAGAGCACGA	0_brunello_pub
genome_L2	1	1043	CD52	CTTAAACCGGCCAACATACCCGTCTCgCACCgTTACCTGTACCATAACCAGGGTTTcGAGACGTCGAAAGGAACGAGTAGCAT	TTACCTGTACCATAACCAGG	0_brunello_pub
genome_L2	1	79366	HMGN5	CTTAAACCGGCCAACATACCCGTCTCgCACCgGAAGATGCCACAGAAAAGGGGTTTcGAGACGTCGAAAGGAACGAGTAGCAT	GAAGATGCCACAGAAAAGGG	0_brunello_pub
genome_L2	1	100529241	HSPE1-MOB4	CTTAAACCGGCCAACATACCCGTCTCgCACCgAAGGCCAAGATGAAGGTGTGGTTTcGAGACGTCGAAAGGAACGAGTAGCAT	AAGGCCAAGATGAAGGTGTG	0_brunello_pub
genome_L2	1	6632	SNRPD1	CTTAAACCGGCCAACATACCCGTCTCgCACCgTCCACAAGTAGTGTATCCAGGTTTcGAGACGTCGAAAGGAACGAGTAGCAT	TCCACAAGTAGTGTATCCAG	0_brunello_pub
genome_L2	1	644186	SYCE3	CTTAAACCGGCCAACATACCCGTCTCgCACCgCTGGATGGCCTATGACATGGGTTTcGAGACGTCGAAAGGAACGAGTAGCAT	CTGGATGGCCTATGACATGG	0_brunello_pub
genome_L2	1	337974	KRTAP19-7	CTTAAACCGGCCAACATACCCGTCTCgCACCgCACAGCTATAGCCATAGCCCGTTTcGAGACGTCGAAAGGAACGAGTAGCAT	CACAGCTATAGCCATAGCCC	0_brunello_pub
genome_L2	1	55505	NOP10	CTTAAACCGGCCAACATACCCGTCTCgCACCgTCGAGAGTATTTGTCATCTGGTTTcGAGACGTCGAAAGGAACGAGTAGCAT	TCGAGAGTATTTGTCATCTG	0_brunello_pub
genome_L2	1	23478	SEC11A	CTTAAACCGGCCAACATACCCGTCTCgCACCgAAGTGAAAGTCCGATTGTAGGTTTcGAGACGTCGAAAGGAACGAGTAGCAT	AAGTGAAAGTCCGATTGTAG	0_brunello_pub
genome_L2	1	132720	C4orf32	CTTAAACCGGCCAACATACCCGTCTCgCACCgGAAGACTCACAGAACCACACGTTTcGAGACGTCGAAAGGAACGAGTAGCAT	GAAGACTCACAGAACCACAC	0_brunello_pub
genome_L2	1	127247	ASB17	CTTAAACCGGCCAACATACCCGTCTCgCACCgTCAAGACAGAAGTTGTAACCGTTTcGAGACGTCGAAAGGAACGAGTAGCAT	TCAAGACAGAAGTTGTAACC	0_brunello_pub
genome_L2	1	100533496	TVP23C-CDRT4	CTTAAACCGGCCAACATACCCGTCTCgCACCgTTCACTGTTTGATGCGGAAGGTTTcGAGACGTCGAAAGGAACGAGTAGCAT	TTCACTGTTTGATGCGGAAG	0_brunello_pub
genome_L2	1	10124	ARL4A	CTTAAACCGGCCAACATACCCGTCTCgCACCgAGGAGAAATTAAGGCCACTGGTTTcGAGACGTCGAAAGGAACGAGTAGCAT	AGGAGAAATTAAGGCCACTG	0_brunello_pub
genome_L2	1	51187	RSL24D1	CTTAAACCGGCCAACATACCCGTCTCgCACCgGCAATCCTCGCAAAGTTAGGGTTTcGAGACGTCGAAAGGAACGAGTAGCAT	GCAATCCTCGCAAAGTTAGG	0_brunello_pub
genome_L2	1	339302	CPLX4	CTTAAACCGGCCAACATACCCGTCTCgCACCgAGCTCAAGGGATGACTAGAGGTTTcGAGACGTCGAAAGGAACGAGTAGCAT	AGCTCAAGGGATGACTAGAG	0_brunello_pub
genome_L2	1	27297	CRCP	CTTAAACCGGCCAACATACCCGTCTCgCACCgCCACAGCAGTCACAGGCCGGGTTTcGAGACGTCGAAAGGAACGAGTAGCAT	CCACAGCAGTCACAGGCCGG	0_brunello_pub
genome_L2	1	55142	HAUS2	CTTAAACCGGCCAACATACCCGTCTCgCACCgCCATCCCCGAAGCTATGAAGGTTTcGAGACGTCGAAAGGAACGAGTAGCAT	CCATCCCCGAAGCTATGAAG	0_brunello_pub
genome_L2	1	4338	MOCS2	CTTAAACCGGCCAACATACCCGTCTCgCACCgTGAAGCATATCTACCCATGGGTTTcGAGACGTCGAAAGGAACGAGTAGCAT	TGAAGCATATCTACCCATGG	0_brunello_pub
genome_L2	1	493901	RNASE12	CTTAAACCGGCCAACATACCCGTCTCgCACCgGAACGGGAACGTCATTCTGAGTTTcGAGACGTCGAAAGGAACGAGTAGCAT	GAACGGGAACGTCATTCTGA	0_brunello_pub
genome_L2	1	147323	STARD6	CTTAAACCGGCCAACATACCCGTCTCgCACCgTAAGTCGATAAAGTCTCGAGGTTTcGAGACGTCGAAAGGAACGAGTAGCAT	TAAGTCGATAAAGTCTCGAG	0_brunello_pub
genome_L2	1	116228	COX20	CTTAAACCGGCCAACATACCCGTCTCgCACCgAATATTGAATGCCGGGCGCAGTTTcGAGACGTCGAAAGGAACGAGTAGCAT	AATATTGAATGCCGGGCGCA	0_brunello_pub
genome_L2	1	81689	ISCA1	CTTAAACCGGCCAACATACCCGTCTCgCACCgAAAGTTGGTGTCCGAACCAGGTTTcGAGACGTCGAAAGGAACGAGTAGCAT	AAAGTTGGTGTCCGAACCAG	0_brunello_pub
genome_L2	1	257415	FAM133B	CTTAAACCGGCCAACATACCCGTCTCgCACCgGTGTTTCACAAATACCAGGTGTTTcGAGACGTCGAAAGGAACGAGTAGCAT	GTGTTTCACAAATACCAGGT	0_brunello_pub
genome_L2	1	6019	RLN2	CTTAAACCGGCCAACATACCCGTCTCgCACCgAGTCGCGGACTCATGGATGGGTTTcGAGACGTCGAAAGGAACGAGTAGCAT	AGTCGCGGACTCATGGATGG	0_brunello_pub
genome_L2	1	486	FXYD2	CTTAAACCGGCCAACATACCCGTCTCgCACCgACTGGGTTGTCGATGGACGGGTTTcGAGACGTCGAAAGGAACGAGTAGCAT	ACTGGGTTGTCGATGGACGG	0_brunello_pub
genome_L2	1	440574	MINOS1	CTTAAACCGGCCAACATACCCGTCTCgCACCgGAAGTGGGACCGGTGTCTGGGTTTcGAGACGTCGAAAGGAACGAGTAGCAT	GAAGTGGGACCGGTGTCTGG	0_brunello_pub
genome_L2	1	341947	COX8C	CTTAAACCGGCCAACATACCCGTCTCgCACCgCTCCCCGCTTCGCCCACTCGGTTTcGAGACGTCGAAAGGAACGAGTAGCAT	CTCCCCGCTTCGCCCACTCG	0_brunello_pub
genome_L2	1	285668	C5orf64	CTTAAACCGGCCAACATACCCGTCTCgCACCgTCAGCGGTCAGATCCTTGGGGTTTcGAGACGTCGAAAGGAACGAGTAGCAT	TCAGCGGTCAGATCCTTGGG	0_brunello_pub
genome_L2	1	54942	FAM206A	CTTAAACCGGCCAACATACCCGTCTCgCACCgTAGAGTGCTGTAGTATACAGGTTTcGAGACGTCGAAAGGAACGAGTAGCAT	TAGAGTGCTGTAGTATACAG	0_brunello_pub
genome_L2	1	337967	KRTAP6-2	CTTAAACCGGCCAACATACCCGTCTCgCACCgTATGGGTGCTGTGGATACGAGTTTcGAGACGTCGAAAGGAACGAGTAGCAT	TATGGGTGCTGTGGATACGA	0_brunello_pub
genome_L2	1	55629	PNRC2	CTTAAACCGGCCAACATACCCGTCTCgCACCgGCTTAACAGACAGAAGACCAGTTTcGAGACGTCGAAAGGAACGAGTAGCAT	GCTTAACAGACAGAAGACCA	0_brunello_pub
genome_L2	1	83940	TATDN1	CTTAAACCGGCCAACATACCCGTCTCgCACCgTTGACTGACCCTATGTTCAGGTTTcGAGACGTCGAAAGGAACGAGTAGCAT	TTGACTGACCCTATGTTCAG	0_brunello_pub
genome_L2	1	118670	FAM24A	CTTAAACCGGCCAACATACCCGTCTCgCACCgAACACTTAGGAGCACCATCGGTTTcGAGACGTCGAAAGGAACGAGTAGCAT	AACACTTAGGAGCACCATCG	0_brunello_pub
genome_L2	1	64105	CENPK	CTTAAACCGGCCAACATACCCGTCTCgCACCgATGTCGAAAGGGAACAACGGGTTTcGAGACGTCGAAAGGAACGAGTAGCAT	ATGTCGAAAGGGAACAACGG	0_brunello_pub
genome_L2	1	127391	TMCO2	CTTAAACCGGCCAACATACCCGTCTCgCACCgGCTTTGCTAGCCAACCCAGAGTTTcGAGACGTCGAAAGGAACGAGTAGCAT	GCTTTGCTAGCCAACCCAGA	0_brunello_pub
genome_L2	1	339487	ZBTB8OS	CTTAAACCGGCCAACATACCCGTCTCgCACCgTTCTTTAGGTTACACGCATGGTTTcGAGACGTCGAAAGGAACGAGTAGCAT	TTCTTTAGGTTACACGCATG	0_brunello_pub
genome_L2	1	6636	SNRPF	CTTAAACCGGCCAACATACCCGTCTCgCACCgGTGATGGTGAAACTTAAGTGGTTTcGAGACGTCGAAAGGAACGAGTAGCAT	GTGATGGTGAAACTTAAGTG	0_brunello_pub
genome_L2	1	84105	PCBD2	CTTAAACCGGCCAACATACCCGTCTCgCACCgTTGACCTTAAAGCAGCAGGAGTTTcGAGACGTCGAAAGGAACGAGTAGCAT	TTGACCTTAAAGCAGCAGGA	0_brunello_pub
genome_L2	1	23568	ARL2BP	CTTAAACCGGCCAACATACCCGTCTCgCACCgTTTCATGGACAAGTACTACCGTTTcGAGACGTCGAAAGGAACGAGTAGCAT	TTTCATGGACAAGTACTACC	0_brunello_pub
genome_L2	1	9560	CCL4L2	CTTAAACCGGCCAACATACCCGTCTCgCACCgGTTGCGAGGAAGCTTCCTCGGTTTcGAGACGTCGAAAGGAACGAGTAGCAT	GTTGCGAGGAAGCTTCCTCG	0_brunello_pub
genome_L2	1	84984	CEP19	CTTAAACCGGCCAACATACCCGTCTCgCACCgACCTAGAACAAGTATCCCTGGTTTcGAGACGTCGAAAGGAACGAGTAGCAT	ACCTAGAACAAGTATCCCTG	0_brunello_pub
genome_L2	1	6815	STYX	CTTAAACCGGCCAACATACCCGTCTCgCACCgTCGGCGTCTTCCTTGCACTGGTTTcGAGACGTCGAAAGGAACGAGTAGCAT	TCGGCGTCTTCCTTGCACTG	0_brunello_pub
genome_L2	1	51053	GMNN	CTTAAACCGGCCAACATACCCGTCTCgCACCgATTCTGGGACAATAACCCCAGTTTcGAGACGTCGAAAGGAACGAGTAGCAT	ATTCTGGGACAATAACCCCA	0_brunello_pub
genome_L2	1	390327	OR6C70	CTTAAACCGGCCAACATACCCGTCTCgCACCgCCAGAAAAGAGAAATTACGGGTTTcGAGACGTCGAAAGGAACGAGTAGCAT	CCAGAAAAGAGAAATTACGG	0_brunello_pub
genome_L2	1	10289	EIF1B	CTTAAACCGGCCAACATACCCGTCTCgCACCgGTGACGACTTACTCCCGGCAGTTTcGAGACGTCGAAAGGAACGAGTAGCAT	GTGACGACTTACTCCCGGCA	0_brunello_pub
genome_L2	1	6165	RPL35A	CTTAAACCGGCCAACATACCCGTCTCgCACCgAACAAAACCAGAGTCATCTGGTTTcGAGACGTCGAAAGGAACGAGTAGCAT	AACAAAACCAGAGTCATCTG	0_brunello_pub
genome_L2	1	84333	PCGF5	CTTAAACCGGCCAACATACCCGTCTCgCACCgACTTACGTTCTCGTAGTCCAGTTTcGAGACGTCGAAAGGAACGAGTAGCAT	ACTTACGTTCTCGTAGTCCA	0_brunello_pub
genome_L2	1	10647	SCGB1D2	CTTAAACCGGCCAACATACCCGTCTCgCACCgACAGCTCAGAAACAAGAGCTGTTTcGAGACGTCGAAAGGAACGAGTAGCAT	ACAGCTCAGAAACAAGAGCT	0_brunello_pub
genome_L2	1	60559	SPCS3	CTTAAACCGGCCAACATACCCGTCTCgCACCgAAGACAGGAGCGTCCCGGTGGTTTcGAGACGTCGAAAGGAACGAGTAGCAT	AAGACAGGAGCGTCCCGGTG	0_brunello_pub
genome_L2	1	54951	COMMD8	CTTAAACCGGCCAACATACCCGTCTCgCACCgAAAATCCTGTAGCTGTGCAGGTTTcGAGACGTCGAAAGGAACGAGTAGCAT	AAAATCCTGTAGCTGTGCAG	0_brunello_pub
genome_L2	1	56935	SMCO4	CTTAAACCGGCCAACATACCCGTCTCgCACCgCCGGCAGCAGATCACTACAGGTTTcGAGACGTCGAAAGGAACGAGTAGCAT	CCGGCAGCAGATCACTACAG	0_brunello_pub
genome_L2	1	6728	SRP19	CTTAAACCGGCCAACATACCCGTCTCgCACCgCAGAACCCACCTGTCCTGGTGTTTcGAGACGTCGAAAGGAACGAGTAGCAT	CAGAACCCACCTGTCCTGGT	0_brunello_pub
genome_L2	1	26355	FAM162A	CTTAAACCGGCCAACATACCCGTCTCgCACCgGCACTCACGAGACAGTCTCTGTTTcGAGACGTCGAAAGGAACGAGTAGCAT	GCACTCACGAGACAGTCTCT	0_brunello_pub
genome_L2	1	10175	CNIH1	CTTAAACCGGCCAACATACCCGTCTCgCACCgACATGACACAGAAGAAAGCGGTTTcGAGACGTCGAAAGGAACGAGTAGCAT	ACATGACACAGAAGAAAGCG	0_brunello_pub
genome_L2	1	6307	MSMO1	CTTAAACCGGCCAACATACCCGTCTCgCACCgAAGTTCCAGATTGCAACATGGTTTcGAGACGTCGAAAGGAACGAGTAGCAT	AAGTTCCAGATTGCAACATG	0_brunello_pub
genome_L2	1	201895	SMIM14	CTTAAACCGGCCAACATACCCGTCTCgCACCgACTGATGCCATTATCACCAGGTTTcGAGACGTCGAAAGGAACGAGTAGCAT	ACTGATGCCATTATCACCAG	0_brunello_pub
genome_L2	1	2790	GNG10	CTTAAACCGGCCAACATACCCGTCTCgCACCgGGCTGGCGTGGAGAGGATCAGTTTcGAGACGTCGAAAGGAACGAGTAGCAT	GGCTGGCGTGGAGAGGATCA	0_brunello_pub
genome_L2	1	51699	VPS29	CTTAAACCGGCCAACATACCCGTCTCgCACCgGGACATCAAGTTATTCCATGGTTTcGAGACGTCGAAAGGAACGAGTAGCAT	GGACATCAAGTTATTCCATG	0_brunello_pub
genome_L2	1	80145	THOC7	CTTAAACCGGCCAACATACCCGTCTCgCACCgACAGCGTGCTCAGCATACGTGTTTcGAGACGTCGAAAGGAACGAGTAGCAT	ACAGCGTGCTCAGCATACGT	0_brunello_pub
genome_L2	1	8673	VAMP8	CTTAAACCGGCCAACATACCCGTCTCgCACCgTGTGCGGAACCTGCAAAGTGGTTTcGAGACGTCGAAAGGAACGAGTAGCAT	TGTGCGGAACCTGCAAAGTG	0_brunello_pub
genome_L2	1	23585	TMEM50A	CTTAAACCGGCCAACATACCCGTCTCgCACCgGTATCGAATGGACAAGTCCGGTTTcGAGACGTCGAAAGGAACGAGTAGCAT	GTATCGAATGGACAAGTCCG	0_brunello_pub
genome_L2	1	25874	MPC2	CTTAAACCGGCCAACATACCCGTCTCgCACCgGCATCAGCTCCACTTTATCGGTTTcGAGACGTCGAAAGGAACGAGTAGCAT	GCATCAGCTCCACTTTATCG	0_brunello_pub
genome_L2	1	337973	KRTAP19-6	CTTAAACCGGCCAACATACCCGTCTCgCACCgAGCCTCCACAGCCATATCCCGTTTcGAGACGTCGAAAGGAACGAGTAGCAT	AGCCTCCACAGCCATATCCC	0_brunello_pub
genome_L2	1	253970	SFTA3	CTTAAACCGGCCAACATACCCGTCTCgCACCgCAGGGCAGACTTACACAAAGGTTTcGAGACGTCGAAAGGAACGAGTAGCAT	CAGGGCAGACTTACACAAAG	0_brunello_pub
genome_L2	1	171546	SPTSSA	CTTAAACCGGCCAACATACCCGTCTCgCACCgCCCCACAATGGAAACCAGCAGTTTcGAGACGTCGAAAGGAACGAGTAGCAT	CCCCACAATGGAAACCAGCA	0_brunello_pub
genome_L2	1	7388	UQCRH	CTTAAACCGGCCAACATACCCGTCTCgCACCgTCGCCTTGCCTTACCTCCTCGTTTcGAGACGTCGAAAGGAACGAGTAGCAT	TCGCCTTGCCTTACCTCCTC	0_brunello_pub
genome_L2	1	132299	OCIAD2	CTTAAACCGGCCAACATACCCGTCTCgCACCgACCCAGGGACTAGTCTACCAGTTTcGAGACGTCGAAAGGAACGAGTAGCAT	ACCCAGGGACTAGTCTACCA	0_brunello_pub
genome_L2	1	203547	VMA21	CTTAAACCGGCCAACATACCCGTCTCgCACCgCAGGGCTACCTGAACTCAGGGTTTcGAGACGTCGAAAGGAACGAGTAGCAT	CAGGGCTACCTGAACTCAGG	0_brunello_pub
genome_L2	1	54331	GNG2	CTTAAACCGGCCAACATACCCGTCTCgCACCgCTACTGTGAAGCACATGCCAGTTTcGAGACGTCGAAAGGAACGAGTAGCAT	CTACTGTGAAGCACATGCCA	0_brunello_pub
genome_L2	1	2793	GNGT2	CTTAAACCGGCCAACATACCCGTCTCgCACCgGGAAATCAAGGAGTACGTGGGTTTcGAGACGTCGAAAGGAACGAGTAGCAT	GGAAATCAAGGAGTACGTGG	0_brunello_pub
genome_L2	1	6167	RPL37	CTTAAACCGGCCAACATACCCGTCTCgCACCgAGGCCTTAGAGCCACAGCGGGTTTcGAGACGTCGAAAGGAACGAGTAGCAT	AGGCCTTAGAGCCACAGCGG	0_brunello_pub
genome_L2	1	9141	PDCD5	CTTAAACCGGCCAACATACCCGTCTCgCACCgACGAGGAGCTTGAGGCGCTGGTTTcGAGACGTCGAAAGGAACGAGTAGCAT	ACGAGGAGCTTGAGGCGCTG	0_brunello_pub
genome_L2	1	29078	NDUFAF4	CTTAAACCGGCCAACATACCCGTCTCgCACCgTTTCAACCTAGAGAACCGAGGTTTcGAGACGTCGAAAGGAACGAGTAGCAT	TTTCAACCTAGAGAACCGAG	0_brunello_pub
genome_L2	1	51397	COMMD10	CTTAAACCGGCCAACATACCCGTCTCgCACCgCTGAAGCATTTGTCAATACGGTTTcGAGACGTCGAAAGGAACGAGTAGCAT	CTGAAGCATTTGTCAATACG	0_brunello_pub
genome_L2	1	1389	CREBL2	CTTAAACCGGCCAACATACCCGTCTCgCACCgAGCTATATGTGCCCTCAGAGGTTTcGAGACGTCGAAAGGAACGAGTAGCAT	AGCTATATGTGCCCTCAGAG	0_brunello_pub
genome_L2	1	59286	UBL5	CTTAAACCGGCCAACATACCCGTCTCgCACCgGTGGATACTTGCATTTAACGGTTTcGAGACGTCGAAAGGAACGAGTAGCAT	GTGGATACTTGCATTTAACG	0_brunello_pub
genome_L2	1	119032	C10orf32	CTTAAACCGGCCAACATACCCGTCTCgCACCgGAACGCCAGAGTCTCAAGCGGTTTcGAGACGTCGAAAGGAACGAGTAGCAT	GAACGCCAGAGTCTCAAGCG	0_brunello_pub
genome_L2	1	4256	MGP	CTTAAACCGGCCAACATACCCGTCTCgCACCgGGAGAGCTAAAGTCCAAGAGGTTTcGAGACGTCGAAAGGAACGAGTAGCAT	GGAGAGCTAAAGTCCAAGAG	0_brunello_pub
genome_L2	1	728568	C12orf73	CTTAAACCGGCCAACATACCCGTCTCgCACCgGGTGCACAGGTACTACCGACGTTTcGAGACGTCGAAAGGAACGAGTAGCAT	GGTGCACAGGTACTACCGAC	0_brunello_pub
genome_L2	1	284402	SCGB2B2	CTTAAACCGGCCAACATACCCGTCTCgCACCgTGTGTCCCAAGACCTCCTGAGTTTcGAGACGTCGAAAGGAACGAGTAGCAT	TGTGTCCCAAGACCTCCTGA	0_brunello_pub
genome_L2	1	23676	SMPX	CTTAAACCGGCCAACATACCCGTCTCgCACCgAGAATGTACTCCTGAAGTGGGTTTcGAGACGTCGAAAGGAACGAGTAGCAT	AGAATGTACTCCTGAAGTGG	0_brunello_pub
genome_L2	1	5685	PSMA4	CTTAAACCGGCCAACATACCCGTCTCgCACCgGACCCTAGTGGAAATTACGGGTTTcGAGACGTCGAAAGGAACGAGTAGCAT	GACCCTAGTGGAAATTACGG	0_brunello_pub
genome_L2	1	7803	PTP4A1	CTTAAACCGGCCAACATACCCGTCTCgCACCgTGAACAGCAATACAACAACCGTTTcGAGACGTCGAAAGGAACGAGTAGCAT	TGAACAGCAATACAACAACC	0_brunello_pub
genome_L2	1	9551	ATP5J2	CTTAAACCGGCCAACATACCCGTCTCgCACCgACTTCTGGAGGTCAAACTGGGTTTcGAGACGTCGAAAGGAACGAGTAGCAT	ACTTCTGGAGGTCAAACTGG	0_brunello_pub
genome_L2	1	145957	NRG4	CTTAAACCGGCCAACATACCCGTCTCgCACCgACTCACCTACAAAATGGGCTGTTTcGAGACGTCGAAAGGAACGAGTAGCAT	ACTCACCTACAAAATGGGCT	0_brunello_pub
genome_L2	1	389203	SMIM20	CTTAAACCGGCCAACATACCCGTCTCgCACCgGAAGCCGCCGAAAATGAGCGGTTTcGAGACGTCGAAAGGAACGAGTAGCAT	GAAGCCGCCGAAAATGAGCG	0_brunello_pub
genome_L2	1	2765	GML	CTTAAACCGGCCAACATACCCGTCTCgCACCgCTTACACTGAGCGCGCATGGGTTTcGAGACGTCGAAAGGAACGAGTAGCAT	CTTACACTGAGCGCGCATGG	0_brunello_pub
genome_L2	1	11102	RPP14	CTTAAACCGGCCAACATACCCGTCTCgCACCgTCATAGGTTAGGATGTCCAAGTTTcGAGACGTCGAAAGGAACGAGTAGCAT	TCATAGGTTAGGATGTCCAA	0_brunello_pub
genome_L2	1	148823	GCSAML	CTTAAACCGGCCAACATACCCGTCTCgCACCgATCATCATTGGAGCTCAGGGGTTTcGAGACGTCGAAAGGAACGAGTAGCAT	ATCATCATTGGAGCTCAGGG	0_brunello_pub
genome_L2	1	8995	TNFSF18	CTTAAACCGGCCAACATACCCGTCTCgCACCgGACACCTTATTCACGCAAGGGTTTcGAGACGTCGAAAGGAACGAGTAGCAT	GACACCTTATTCACGCAAGG	0_brunello_pub
genome_L2	1	5868	RAB5A	CTTAAACCGGCCAACATACCCGTCTCgCACCgTTTCAAGAGAGTACCATTGGGTTTcGAGACGTCGAAAGGAACGAGTAGCAT	TTTCAAGAGAGTACCATTGG	0_brunello_pub
genome_L2	1	54205	CYCS	CTTAAACCGGCCAACATACCCGTCTCgCACCgGGCTGTGTAAGAGTATCCAGGTTTcGAGACGTCGAAAGGAACGAGTAGCAT	GGCTGTGTAAGAGTATCCAG	0_brunello_pub
genome_L2	1	55319	TMA16	CTTAAACCGGCCAACATACCCGTCTCgCACCgAGTAAACCCACTTACCAACAGTTTcGAGACGTCGAAAGGAACGAGTAGCAT	AGTAAACCCACTTACCAACA	0_brunello_pub
genome_L2	1	768206	PRCD	CTTAAACCGGCCAACATACCCGTCTCgCACCgGGACTCGGTTGGCAAATCGGGTTTcGAGACGTCGAAAGGAACGAGTAGCAT	GGACTCGGTTGGCAAATCGG	0_brunello_pub
genome_L2	1	4712	NDUFB6	CTTAAACCGGCCAACATACCCGTCTCgCACCgACACTCCGGATGAGAAACTGGTTTcGAGACGTCGAAAGGAACGAGTAGCAT	ACACTCCGGATGAGAAACTG	0_brunello_pub
genome_L2	1	79310	OR5H2	CTTAAACCGGCCAACATACCCGTCTCgCACCgAGATAAGAGCAATCAGACCAGTTTcGAGACGTCGAAAGGAACGAGTAGCAT	AGATAAGAGCAATCAGACCA	0_brunello_pub
genome_L2	1	440567	UQCRHL	CTTAAACCGGCCAACATACCCGTCTCgCACCgCGAATCCGGAGATCCTGAGGGTTTcGAGACGTCGAAAGGAACGAGTAGCAT	CGAATCCGGAGATCCTGAGG	0_brunello_pub
genome_L2	1	117285	DEFB118	CTTAAACCGGCCAACATACCCGTCTCgCACCgGTTGAGTCACTCAAGGGTGTGTTTcGAGACGTCGAAAGGAACGAGTAGCAT	GTTGAGTCACTCAAGGGTGT	0_brunello_pub
genome_L2	1	3422	IDI1	CTTAAACCGGCCAACATACCCGTCTCgCACCgAAAGTGACGCCCTTGGAGTGGTTTcGAGACGTCGAAAGGAACGAGTAGCAT	AAAGTGACGCCCTTGGAGTG	0_brunello_pub
genome_L2	1	26127	FGFR1OP2	CTTAAACCGGCCAACATACCCGTCTCgCACCgTTCAACAAGAGCTTTAGCGTGTTTcGAGACGTCGAAAGGAACGAGTAGCAT	TTCAACAAGAGCTTTAGCGT	0_brunello_pub
genome_L2	1	284274	SMIM21	CTTAAACCGGCCAACATACCCGTCTCgCACCgTGTGCTATAGGGAATCGGGGGTTTcGAGACGTCGAAAGGAACGAGTAGCAT	TGTGCTATAGGGAATCGGGG	0_brunello_pub
genome_L2	1	6285	S100B	CTTAAACCGGCCAACATACCCGTCTCgCACCgATTGGTGGAAAACGTCGATGGTTTcGAGACGTCGAAAGGAACGAGTAGCAT	ATTGGTGGAAAACGTCGATG	0_brunello_pub
genome_L2	1	85025	TMEM60	CTTAAACCGGCCAACATACCCGTCTCgCACCgTGATTGTGAAAATGGCTGGGGTTTcGAGACGTCGAAAGGAACGAGTAGCAT	TGATTGTGAAAATGGCTGGG	0_brunello_pub
genome_L2	1	6232	RPS27	CTTAAACCGGCCAACATACCCGTCTCgCACCgTTGTGCATGGCTAAAGACCGGTTTcGAGACGTCGAAAGGAACGAGTAGCAT	TTGTGCATGGCTAAAGACCG	0_brunello_pub
genome_L2	1	98	ACYP2	CTTAAACCGGCCAACATACCCGTCTCgCACCgTGAAGCTAGGAAAATAGGAGGTTTcGAGACGTCGAAAGGAACGAGTAGCAT	TGAAGCTAGGAAAATAGGAG	0_brunello_pub
genome_L2	1	5996	RGS1	CTTAAACCGGCCAACATACCCGTCTCgCACCgGTCGTCTAGAAGTGAATGAGGTTTcGAGACGTCGAAAGGAACGAGTAGCAT	GTCGTCTAGAAGTGAATGAG	0_brunello_pub
genome_L2	1	493856	CISD2	CTTAAACCGGCCAACATACCCGTCTCgCACCgGGAGCCGCTTCAGATATGCAGTTTcGAGACGTCGAAAGGAACGAGTAGCAT	GGAGCCGCTTCAGATATGCA	0_brunello_pub
genome_L2	1	6351	CCL4	CTTAAACCGGCCAACATACCCGTCTCgCACCgAGAAGGCAGCTACTAGCATGGTTTcGAGACGTCGAAAGGAACGAGTAGCAT	AGAAGGCAGCTACTAGCATG	0_brunello_pub
genome_L2	1	139793	PAGE3	CTTAAACCGGCCAACATACCCGTCTCgCACCgAGACTCTAATCATCCAGTAGGTTTcGAGACGTCGAAAGGAACGAGTAGCAT	AGACTCTAATCATCCAGTAG	0_brunello_pub
genome_L2	1	83734	ATG10	CTTAAACCGGCCAACATACCCGTCTCgCACCgCATCTAGGAGCATCTACCCAGTTTcGAGACGTCGAAAGGAACGAGTAGCAT	CATCTAGGAGCATCTACCCA	0_brunello_pub
genome_L2	1	136319	MTPN	CTTAAACCGGCCAACATACCCGTCTCgCACCgGTGCGACAAGGAGTTCATGTGTTTcGAGACGTCGAAAGGAACGAGTAGCAT	GTGCGACAAGGAGTTCATGT	0_brunello_pub
genome_L2	1	59067	IL21	CTTAAACCGGCCAACATACCCGTCTCgCACCgGTTGACGCATTCTAATCATGGTTTcGAGACGTCGAAAGGAACGAGTAGCAT	GTTGACGCATTCTAATCATG	0_brunello_pub
genome_L2	1	6009	RHEB	CTTAAACCGGCCAACATACCCGTCTCgCACCgGCAAATTGTTGGATATGGTGGTTTcGAGACGTCGAAAGGAACGAGTAGCAT	GCAAATTGTTGGATATGGTG	0_brunello_pub
genome_L2	1	56681	SAR1A	CTTAAACCGGCCAACATACCCGTCTCgCACCgTTCCAACACTACATCCGAGTGTTTcGAGACGTCGAAAGGAACGAGTAGCAT	TTCCAACACTACATCCGAGT	0_brunello_pub
genome_L2	1	2786	GNG4	CTTAAACCGGCCAACATACCCGTCTCgCACCgGAGCTTCACAGTAGGCCAGGGTTTcGAGACGTCGAAAGGAACGAGTAGCAT	GAGCTTCACAGTAGGCCAGG	0_brunello_pub
genome_L2	1	151242	PPP1R1C	CTTAAACCGGCCAACATACCCGTCTCgCACCgATCACAAGTGATGCTGGTGTGTTTcGAGACGTCGAAAGGAACGAGTAGCAT	ATCACAAGTGATGCTGGTGT	0_brunello_pub
genome_L2	1	84233	TMEM126A	CTTAAACCGGCCAACATACCCGTCTCgCACCgGTGAAACCTGTACCATAACAGTTTcGAGACGTCGAAAGGAACGAGTAGCAT	GTGAAACCTGTACCATAACA	0_brunello_pub
genome_L2	1	6354	CCL7	CTTAAACCGGCCAACATACCCGTCTCgCACCgACATACATTACAGCTTCCCGGTTTcGAGACGTCGAAAGGAACGAGTAGCAT	ACATACATTACAGCTTCCCG	0_brunello_pub
genome_L2	1	255626	HIST1H2BA	CTTAAACCGGCCAACATACCCGTCTCgCACCgCTTTGAGCGTATAGCGAGCGGTTTcGAGACGTCGAAAGGAACGAGTAGCAT	CTTTGAGCGTATAGCGAGCG	0_brunello_pub
genome_L2	1	25898	RCHY1	CTTAAACCGGCCAACATACCCGTCTCgCACCgGTTGCTCATGTCTTGCCATGGTTTcGAGACGTCGAAAGGAACGAGTAGCAT	GTTGCTCATGTCTTGCCATG	0_brunello_pub
genome_L2	1	143471	PSMA8	CTTAAACCGGCCAACATACCCGTCTCgCACCgGGTGAAGAAAGGATCCACCGGTTTcGAGACGTCGAAAGGAACGAGTAGCAT	GGTGAAGAAAGGATCCACCG	0_brunello_pub
genome_L2	1	4257	MGST1	CTTAAACCGGCCAACATACCCGTCTCgCACCgAGTGCAGGATGGCTGTAGAGGTTTcGAGACGTCGAAAGGAACGAGTAGCAT	AGTGCAGGATGGCTGTAGAG	0_brunello_pub
genome_L2	1	6166	RPL36AL	CTTAAACCGGCCAACATACCCGTCTCgCACCgAGAACCTTCTGTAAGAAGTGGTTTcGAGACGTCGAAAGGAACGAGTAGCAT	AGAACCTTCTGTAAGAAGTG	0_brunello_pub
genome_L2	1	55856	ACOT13	CTTAAACCGGCCAACATACCCGTCTCgCACCgACGTGGCTGTCAAACCGCCGGTTTcGAGACGTCGAAAGGAACGAGTAGCAT	ACGTGGCTGTCAAACCGCCG	0_brunello_pub
genome_L2	1	10393	ANAPC10	CTTAAACCGGCCAACATACCCGTCTCgCACCgAGCAAGATCTCAGTCAGAGTGTTTcGAGACGTCGAAAGGAACGAGTAGCAT	AGCAAGATCTCAGTCAGAGT	0_brunello_pub
genome_L2	1	9837	GINS1	CTTAAACCGGCCAACATACCCGTCTCgCACCgTGGACTCAGACAAGTTCTGGGTTTcGAGACGTCGAAAGGAACGAGTAGCAT	TGGACTCAGACAAGTTCTGG	0_brunello_pub
genome_L2	1	94235	GNG8	CTTAAACCGGCCAACATACCCGTCTCgCACCgGGTGGAACAGCTGAAGCTGGGTTTcGAGACGTCGAAAGGAACGAGTAGCAT	GGTGGAACAGCTGAAGCTGG	0_brunello_pub
genome_L2	1	100131801	PET100	CTTAAACCGGCCAACATACCCGTCTCgCACCgAAACCCAGAACATAGCCACAGTTTcGAGACGTCGAAAGGAACGAGTAGCAT	AAACCCAGAACATAGCCACA	0_brunello_pub
genome_L2	1	54981	NMRK1	CTTAAACCGGCCAACATACCCGTCTCgCACCgATATGACACTGCAATTTGGGGTTTcGAGACGTCGAAAGGAACGAGTAGCAT	ATATGACACTGCAATTTGGG	0_brunello_pub
genome_L2	1	4900	NRGN	CTTAAACCGGCCAACATACCCGTCTCgCACCgGGACGATCCCGGCGCCAACGGTTTcGAGACGTCGAAAGGAACGAGTAGCAT	GGACGATCCCGGCGCCAACG	0_brunello_pub
genome_L2	1	8766	RAB11A	CTTAAACCGGCCAACATACCCGTCTCgCACCgGAGTGATCTACGTCATCTCAGTTTcGAGACGTCGAAAGGAACGAGTAGCAT	GAGTGATCTACGTCATCTCA	0_brunello_pub
genome_L2	1	51527	GSKIP	CTTAAACCGGCCAACATACCCGTCTCgCACCgTGATGTGGCCTATATCAATGGTTTcGAGACGTCGAAAGGAACGAGTAGCAT	TGATGTGGCCTATATCAATG	0_brunello_pub
genome_L2	1	6283	S100A12	CTTAAACCGGCCAACATACCCGTCTCgCACCgAAAACTTGAAGAGCATCTGGGTTTcGAGACGTCGAAAGGAACGAGTAGCAT	AAAACTTGAAGAGCATCTGG	0_brunello_pub
genome_L2	1	1622	DBI	CTTAAACCGGCCAACATACCCGTCTCgCACCgGCACCTTAAGACCAAGCCATGTTTcGAGACGTCGAAAGGAACGAGTAGCAT	GCACCTTAAGACCAAGCCAT	0_brunello_pub
genome_L2	1	10190	TXNDC9	CTTAAACCGGCCAACATACCCGTCTCgCACCgATGGCTTTCTAAAGGACATGGTTTcGAGACGTCGAAAGGAACGAGTAGCAT	ATGGCTTTCTAAAGGACATG	0_brunello_pub
genome_L2	1	388403	YPEL2	CTTAAACCGGCCAACATACCCGTCTCgCACCgCCTCGACATAGAGTTAATGTGTTTcGAGACGTCGAAAGGAACGAGTAGCAT	CCTCGACATAGAGTTAATGT	0_brunello_pub
genome_L2	1	338811	FAM19A2	CTTAAACCGGCCAACATACCCGTCTCgCACCgTAAAACGGGAACTTGTGAGGGTTTcGAGACGTCGAAAGGAACGAGTAGCAT	TAAAACGGGAACTTGTGAGG	0_brunello_pub
genome_L2	1	11235	PDCD10	CTTAAACCGGCCAACATACCCGTCTCgCACCgGGATACATGACTGCATAGAGGTTTcGAGACGTCGAAAGGAACGAGTAGCAT	GGATACATGACTGCATAGAG	0_brunello_pub
genome_L2	1	219990	OOSP2	CTTAAACCGGCCAACATACCCGTCTCgCACCgCGGTCCAAATCAAGACAGCGGTTTcGAGACGTCGAAAGGAACGAGTAGCAT	CGGTCCAAATCAAGACAGCG	0_brunello_pub
genome_L2	1	50514	1-Dec	CTTAAACCGGCCAACATACCCGTCTCgCACCgTCATGTGTAACACGGCAAGAGTTTcGAGACGTCGAAAGGAACGAGTAGCAT	TCATGTGTAACACGGCAAGA	0_brunello_pub
genome_L2	1	165324	UBXN2A	CTTAAACCGGCCAACATACCCGTCTCgCACCgGACAGGGTCACAGACTAGGAGTTTcGAGACGTCGAAAGGAACGAGTAGCAT	GACAGGGTCACAGACTAGGA	0_brunello_pub
genome_L2	1	132321	C4orf33	CTTAAACCGGCCAACATACCCGTCTCgCACCgAAAGCACTAAATGCTGTCCGGTTTcGAGACGTCGAAAGGAACGAGTAGCAT	AAAGCACTAAATGCTGTCCG	0_brunello_pub
genome_L2	1	196394	AMN1	CTTAAACCGGCCAACATACCCGTCTCgCACCgTGCTGCAATCTCACTGACGAGTTTcGAGACGTCGAAAGGAACGAGTAGCAT	TGCTGCAATCTCACTGACGA	0_brunello_pub
genome_L2	1	259295	TAS2R20	CTTAAACCGGCCAACATACCCGTCTCgCACCgTAGTTCTGGTGATAGTGTTGGTTTcGAGACGTCGAAAGGAACGAGTAGCAT	TAGTTCTGGTGATAGTGTTG	0_brunello_pub
genome_L2	1	6990	DYNLT3	CTTAAACCGGCCAACATACCCGTCTCgCACCgGGGGCGGTACCTCGTCGCAGGTTTcGAGACGTCGAAAGGAACGAGTAGCAT	GGGGCGGTACCTCGTCGCAG	0_brunello_pub
genome_L2	1	26258	BLOC1S6	CTTAAACCGGCCAACATACCCGTCTCgCACCgCGATAGTACGTACCAGGCGTGTTTcGAGACGTCGAAAGGAACGAGTAGCAT	CGATAGTACGTACCAGGCGT	0_brunello_pub
genome_L2	1	84328	LZIC	CTTAAACCGGCCAACATACCCGTCTCgCACCgAAACAATCTGATGACCTCTGGTTTcGAGACGTCGAAAGGAACGAGTAGCAT	AAACAATCTGATGACCTCTG	0_brunello_pub
genome_L2	1	440087	SMCO3	CTTAAACCGGCCAACATACCCGTCTCgCACCgTGTCACCAATAAGCTGACTGGTTTcGAGACGTCGAAAGGAACGAGTAGCAT	TGTCACCAATAAGCTGACTG	0_brunello_pub
genome_L2	1	132203	SNTN	CTTAAACCGGCCAACATACCCGTCTCgCACCgCCAATTTAGGAATTTCGCAGGTTTcGAGACGTCGAAAGGAACGAGTAGCAT	CCAATTTAGGAATTTCGCAG	0_brunello_pub
genome_L2	1	10627	MYL12A	CTTAAACCGGCCAACATACCCGTCTCgCACCgGGAACATGGTGAAATTGATGGTTTcGAGACGTCGAAAGGAACGAGTAGCAT	GGAACATGGTGAAATTGATG	0_brunello_pub
genome_L2	1	6229	RPS24	CTTAAACCGGCCAACATACCCGTCTCgCACCgTACAAAGATGACATCCGGTGGTTTcGAGACGTCGAAAGGAACGAGTAGCAT	TACAAAGATGACATCCGGTG	0_brunello_pub
genome_L2	1	51125	GOLGA7	CTTAAACCGGCCAACATACCCGTCTCgCACCgAACAACCTTCGAGATATGACGTTTcGAGACGTCGAAAGGAACGAGTAGCAT	AACAACCTTCGAGATATGAC	0_brunello_pub
genome_L2	1	10975	UQCR11	CTTAAACCGGCCAACATACCCGTCTCgCACCgGAGCTGGTCAAGAACTGGTGGTTTcGAGACGTCGAAAGGAACGAGTAGCAT	GAGCTGGTCAAGAACTGGTG	0_brunello_pub
genome_L2	1	55840	EAF2	CTTAAACCGGCCAACATACCCGTCTCgCACCgCTCACTCACAGCGCACAGTGGTTTcGAGACGTCGAAAGGAACGAGTAGCAT	CTCACTCACAGCGCACAGTG	0_brunello_pub
genome_L2	1	8073	PTP4A2	CTTAAACCGGCCAACATACCCGTCTCgCACCgTACTCTCAACAAGTTCACAGGTTTcGAGACGTCGAAAGGAACGAGTAGCAT	TACTCTCAACAAGTTCACAG	0_brunello_pub
genome_L2	1	10842	PPP1R17	CTTAAACCGGCCAACATACCCGTCTCgCACCgTTACCTAAGTGGCTGCAACGGTTTcGAGACGTCGAAAGGAACGAGTAGCAT	TTACCTAAGTGGCTGCAACG	0_brunello_pub
genome_L2	1	400	ARL1	CTTAAACCGGCCAACATACCCGTCTCgCACCgTTCCCGAGTTCCAAACAGACGTTTcGAGACGTCGAAAGGAACGAGTAGCAT	TTCCCGAGTTCCAAACAGAC	0_brunello_pub
genome_L2	1	388701	C1orf189	CTTAAACCGGCCAACATACCCGTCTCgCACCgCAGTGCCAATTCCTGTACCAGTTTcGAGACGTCGAAAGGAACGAGTAGCAT	CAGTGCCAATTCCTGTACCA	0_brunello_pub
genome_L2	1	55246	CCDC25	CTTAAACCGGCCAACATACCCGTCTCgCACCgTTAATGTGGTATATACGCCGGTTTcGAGACGTCGAAAGGAACGAGTAGCAT	TTAATGTGGTATATACGCCG	0_brunello_pub
genome_L2	1	2207	FCER1G	CTTAAACCGGCCAACATACCCGTCTCgCACCgTCCAGGATATAGCAGAGCTGGTTTcGAGACGTCGAAAGGAACGAGTAGCAT	TCCAGGATATAGCAGAGCTG	0_brunello_pub
genome_L2	1	54460	MRPS21	CTTAAACCGGCCAACATACCCGTCTCgCACCgTTGAGGACATTAAGCATCGGGTTTcGAGACGTCGAAAGGAACGAGTAGCAT	TTGAGGACATTAAGCATCGG	0_brunello_pub
genome_L2	1	164237	WFDC13	CTTAAACCGGCCAACATACCCGTCTCgCACCgTCAGGTGCTGATATGCAGGGGTTTcGAGACGTCGAAAGGAACGAGTAGCAT	TCAGGTGCTGATATGCAGGG	0_brunello_pub
genome_L2	1	619208	FAM229B	CTTAAACCGGCCAACATACCCGTCTCgCACCgCAGTGCTGCCTGTAATGGGAGTTTcGAGACGTCGAAAGGAACGAGTAGCAT	CAGTGCTGCCTGTAATGGGA	0_brunello_pub
genome_L2	1	25842	ASF1A	CTTAAACCGGCCAACATACCCGTCTCgCACCgTTAGTGGGTCCTGTTCCCGCGTTTcGAGACGTCGAAAGGAACGAGTAGCAT	TTAGTGGGTCCTGTTCCCGC	0_brunello_pub
genome_L2	1	54943	DNAJC28	CTTAAACCGGCCAACATACCCGTCTCgCACCgGAGACTTTGACAATCTCAGTGTTTcGAGACGTCGAAAGGAACGAGTAGCAT	GAGACTTTGACAATCTCAGT	0_brunello_pub
genome_L2	1	118932	ANKRD22	CTTAAACCGGCCAACATACCCGTCTCgCACCgCAAGTGTTGTACTCACCATGGTTTcGAGACGTCGAAAGGAACGAGTAGCAT	CAAGTGTTGTACTCACCATG	0_brunello_pub
genome_L2	1	644100	ARL14EPL	CTTAAACCGGCCAACATACCCGTCTCgCACCgGGATTAAAGTCTGCTACCTGGTTTcGAGACGTCGAAAGGAACGAGTAGCAT	GGATTAAAGTCTGCTACCTG	0_brunello_pub
genome_L2	1	285588	EFCAB9	CTTAAACCGGCCAACATACCCGTCTCgCACCgTCGCAATAGAACCATTTGGAGTTTcGAGACGTCGAAAGGAACGAGTAGCAT	TCGCAATAGAACCATTTGGA	0_brunello_pub
genome_L2	1	9474	ATG5	CTTAAACCGGCCAACATACCCGTCTCgCACCgGATCACAAGCAACTCTGGATGTTTcGAGACGTCGAAAGGAACGAGTAGCAT	GATCACAAGCAACTCTGGAT	0_brunello_pub
genome_L2	1	284184	C17orf89	CTTAAACCGGCCAACATACCCGTCTCgCACCgGCTCATGTCGGCTAACGGAGGTTTcGAGACGTCGAAAGGAACGAGTAGCAT	GCTCATGTCGGCTAACGGAG	0_brunello_pub
genome_L2	1	4725	NDUFS5	CTTAAACCGGCCAACATACCCGTCTCgCACCgCGATGGTTGACAATCCAGAGGTTTcGAGACGTCGAAAGGAACGAGTAGCAT	CGATGGTTGACAATCCAGAG	0_brunello_pub
genome_L2	1	113402	SFT2D1	CTTAAACCGGCCAACATACCCGTCTCgCACCgCTAACGCAGCAAGATTGCCGGTTTcGAGACGTCGAAAGGAACGAGTAGCAT	CTAACGCAGCAAGATTGCCG	0_brunello_pub
genome_L2	1	2745	GLRX	CTTAAACCGGCCAACATACCCGTCTCgCACCgGTCAATTGCCCATCAAACAAGTTTcGAGACGTCGAAAGGAACGAGTAGCAT	GTCAATTGCCCATCAAACAA	0_brunello_pub
genome_L2	1	6039	RNASE6	CTTAAACCGGCCAACATACCCGTCTCgCACCgCAATGCAACAGGGCAATGAGGTTTcGAGACGTCGAAAGGAACGAGTAGCAT	CAATGCAACAGGGCAATGAG	0_brunello_pub
genome_L2	1	5375	PMP2	CTTAAACCGGCCAACATACCCGTCTCgCACCgAGCTGACAATAGAAAGACCAGTTTcGAGACGTCGAAAGGAACGAGTAGCAT	AGCTGACAATAGAAAGACCA	0_brunello_pub
genome_L2	1	245937	DEFB124	CTTAAACCGGCCAACATACCCGTCTCgCACCgCACACGATGTTGTTACCTGAGTTTcGAGACGTCGAAAGGAACGAGTAGCAT	CACACGATGTTGTTACCTGA	0_brunello_pub
genome_L2	1	644538	SMIM10	CTTAAACCGGCCAACATACCCGTCTCgCACCgAGAAGGCGCCGTAAGAGCCGGTTTcGAGACGTCGAAAGGAACGAGTAGCAT	AGAAGGCGCCGTAAGAGCCG	0_brunello_pub
genome_L2	1	6233	RPS27A	CTTAAACCGGCCAACATACCCGTCTCgCACCgCTTGTGTTGAGACTTCGTGGGTTTcGAGACGTCGAAAGGAACGAGTAGCAT	CTTGTGTTGAGACTTCGTGG	0_brunello_pub
genome_L2	1	51762	RAB8B	CTTAAACCGGCCAACATACCCGTCTCgCACCgATCACGACAGCGTACTACAGGTTTcGAGACGTCGAAAGGAACGAGTAGCAT	ATCACGACAGCGTACTACAG	0_brunello_pub
genome_L2	1	574016	CLLU1OS	CTTAAACCGGCCAACATACCCGTCTCgCACCgTAACCCCTGTTACTTACCAGGTTTcGAGACGTCGAAAGGAACGAGTAGCAT	TAACCCCTGTTACTTACCAG	0_brunello_pub
genome_L2	1	85319	BAGE2	CTTAAACCGGCCAACATACCCGTCTCgCACCgCAACCTCCAGCTCACCACAGGTTTcGAGACGTCGAAAGGAACGAGTAGCAT	CAACCTCCAGCTCACCACAG	0_brunello_pub
genome_L2	1	401027	C2orf66	CTTAAACCGGCCAACATACCCGTCTCgCACCgCACATGCCCAAGCAGCACCAGTTTcGAGACGTCGAAAGGAACGAGTAGCAT	CACATGCCCAAGCAGCACCA	0_brunello_pub
genome_L2	1	79645	EFCAB1	CTTAAACCGGCCAACATACCCGTCTCgCACCgGCTGTGTAAATGTATTGGAGGTTTcGAGACGTCGAAAGGAACGAGTAGCAT	GCTGTGTAAATGTATTGGAG	0_brunello_pub
genome_L2	1	746	TMEM258	CTTAAACCGGCCAACATACCCGTCTCgCACCgAGGATACACGAAGAACCAGGGTTTcGAGACGTCGAAAGGAACGAGTAGCAT	AGGATACACGAAGAACCAGG	0_brunello_pub
genome_L2	1	5862	RAB2A	CTTAAACCGGCCAACATACCCGTCTCgCACCgATCACAAGGTCGTATTACAGGTTTcGAGACGTCGAAAGGAACGAGTAGCAT	ATCACAAGGTCGTATTACAG	0_brunello_pub
genome_L2	1	6271	S100A1	CTTAAACCGGCCAACATACCCGTCTCgCACCgGGCGTGGAACACGTTGATGAGTTTcGAGACGTCGAAAGGAACGAGTAGCAT	GGCGTGGAACACGTTGATGA	0_brunello_pub
genome_L2	1	54940	OCIAD1	CTTAAACCGGCCAACATACCCGTCTCgCACCgGATCGTAAAGCTTCTCCAAGGTTTcGAGACGTCGAAAGGAACGAGTAGCAT	GATCGTAAAGCTTCTCCAAG	0_brunello_pub
genome_L2	1	170591	S100Z	CTTAAACCGGCCAACATACCCGTCTCgCACCgAGAGATTCAAGCTCAGCAAGGTTTcGAGACGTCGAAAGGAACGAGTAGCAT	AGAGATTCAAGCTCAGCAAG	0_brunello_pub
genome_L2	1	130576	LYPD6B	CTTAAACCGGCCAACATACCCGTCTCgCACCgCTTTACTTGTGAAAACGCAGGTTTcGAGACGTCGAAAGGAACGAGTAGCAT	CTTTACTTGTGAAAACGCAG	0_brunello_pub
genome_L2	1	54819	ZCCHC10	CTTAAACCGGCCAACATACCCGTCTCgCACCgCATTGGACTTATGAATGCACGTTTcGAGACGTCGAAAGGAACGAGTAGCAT	CATTGGACTTATGAATGCAC	0_brunello_pub
genome_L2	1	57149	LYRM1	CTTAAACCGGCCAACATACCCGTCTCgCACCgGGAAATGGCAGGCGACATCAGTTTcGAGACGTCGAAAGGAACGAGTAGCAT	GGAAATGGCAGGCGACATCA	0_brunello_pub
genome_L2	1	260434	PYDC1	CTTAAACCGGCCAACATACCCGTCTCgCACCgGCTGGAGAACCTGACACCGGGTTTcGAGACGTCGAAAGGAACGAGTAGCAT	GCTGGAGAACCTGACACCGG	0_brunello_pub
genome_L2	1	360030	NANOGNB	CTTAAACCGGCCAACATACCCGTCTCgCACCgTGCCCAGAGAGTATGCATGAGTTTcGAGACGTCGAAAGGAACGAGTAGCAT	TGCCCAGAGAGTATGCATGA	0_brunello_pub
genome_L2	1	3151	HMGN2	CTTAAACCGGCCAACATACCCGTCTCgCACCgACTTACAGCAGACAACCTCGGTTTcGAGACGTCGAAAGGAACGAGTAGCAT	ACTTACAGCAGACAACCTCG	0_brunello_pub
genome_L2	1	6827	SUPT4H1	CTTAAACCGGCCAACATACCCGTCTCgCACCgAGGACAGCTGGGTCTCCAAGGTTTcGAGACGTCGAAAGGAACGAGTAGCAT	AGGACAGCTGGGTCTCCAAG	0_brunello_pub
genome_L2	1	375189	PFN4	CTTAAACCGGCCAACATACCCGTCTCgCACCgGCCCAGTGATGTCCGAACACGTTTcGAGACGTCGAAAGGAACGAGTAGCAT	GCCCAGTGATGTCCGAACAC	0_brunello_pub
genome_L2	1	7323	UBE2D3	CTTAAACCGGCCAACATACCCGTCTCgCACCgAATGACAGCCCATATCAAGGGTTTcGAGACGTCGAAAGGAACGAGTAGCAT	AATGACAGCCCATATCAAGG	0_brunello_pub
genome_L2	1	1810	DR1	CTTAAACCGGCCAACATACCCGTCTCgCACCgCAACGATGCTCGAGAGCTGGGTTTcGAGACGTCGAAAGGAACGAGTAGCAT	CAACGATGCTCGAGAGCTGG	0_brunello_pub
genome_L2	1	129531	MITD1	CTTAAACCGGCCAACATACCCGTCTCgCACCgGGTACCTACTTCATCCAGAGGTTTcGAGACGTCGAAAGGAACGAGTAGCAT	GGTACCTACTTCATCCAGAG	0_brunello_pub
genome_L2	1	6160	RPL31	CTTAAACCGGCCAACATACCCGTCTCgCACCgCCGTTCTGCCATCAACGAAGGTTTcGAGACGTCGAAAGGAACGAGTAGCAT	CCGTTCTGCCATCAACGAAG	0_brunello_pub
genome_L2	1	3093	UBE2K	CTTAAACCGGCCAACATACCCGTCTCgCACCgGCAATGACAATAATACCGTGGTTTcGAGACGTCGAAAGGAACGAGTAGCAT	GCAATGACAATAATACCGTG	0_brunello_pub
genome_L2	1	5997	RGS2	CTTAAACCGGCCAACATACCCGTCTCgCACCgTCAACACGACTGCAGACCCAGTTTcGAGACGTCGAAAGGAACGAGTAGCAT	TCAACACGACTGCAGACCCA	0_brunello_pub
genome_L2	1	3824	KLRD1	CTTAAACCGGCCAACATACCCGTCTCgCACCgCCAACGTAGACATCAACGAAGTTTcGAGACGTCGAAAGGAACGAGTAGCAT	CCAACGTAGACATCAACGAA	0_brunello_pub
genome_L2	1	414899	BLID	CTTAAACCGGCCAACATACCCGTCTCgCACCgTCTGAGTGTGTGCTCTACACGTTTcGAGACGTCGAAAGGAACGAGTAGCAT	TCTGAGTGTGTGCTCTACAC	0_brunello_pub
genome_L2	1	93974	ATPIF1	CTTAAACCGGCCAACATACCCGTCTCgCACCgCAGTCCGAGAATGTCGACCGGTTTcGAGACGTCGAAAGGAACGAGTAGCAT	CAGTCCGAGAATGTCGACCG	0_brunello_pub
genome_L2	1	7432	VIP	CTTAAACCGGCCAACATACCCGTCTCgCACCgTCTTCTCACAGACTTCGGCAGTTTcGAGACGTCGAAAGGAACGAGTAGCAT	TCTTCTCACAGACTTCGGCA	0_brunello_pub
genome_L2	1	100133941	CD24	CTTAAACCGGCCAACATACCCGTCTCgCACCgGGCACTGCTCCTACCCACGCGTTTcGAGACGTCGAAAGGAACGAGTAGCAT	GGCACTGCTCCTACCCACGC	0_brunello_pub
genome_L2	1	4085	MAD2L1	CTTAAACCGGCCAACATACCCGTCTCgCACCgACTCGAGTAAAGGTTTCAGAGTTTcGAGACGTCGAAAGGAACGAGTAGCAT	ACTCGAGTAAAGGTTTCAGA	0_brunello_pub
genome_L2	1	6146	RPL22	CTTAAACCGGCCAACATACCCGTCTCgCACCgTGGTCACCACCCCTCCACCAGTTTcGAGACGTCGAAAGGAACGAGTAGCAT	TGGTCACCACCCCTCCACCA	0_brunello_pub
genome_L2	1	9559	VPS26A	CTTAAACCGGCCAACATACCCGTCTCgCACCgTTCATACCTCAAGCGGACATGTTTcGAGACGTCGAAAGGAACGAGTAGCAT	TTCATACCTCAAGCGGACAT	0_brunello_pub
genome_L2	1	100132963	SMIM9	CTTAAACCGGCCAACATACCCGTCTCgCACCgAGGATCGAAACCACGCTCAGGTTTcGAGACGTCGAAAGGAACGAGTAGCAT	AGGATCGAAACCACGCTCAG	0_brunello_pub
genome_L2	1	148003	LGALS16	CTTAAACCGGCCAACATACCCGTCTCgCACCgGACTGTTCATGACCACACGAGTTTcGAGACGTCGAAAGGAACGAGTAGCAT	GACTGTTCATGACCACACGA	0_brunello_pub
genome_L2	1	5000	ORC4	CTTAAACCGGCCAACATACCCGTCTCgCACCgGTCCTTATTATCGGACCCCGGTTTcGAGACGTCGAAAGGAACGAGTAGCAT	GTCCTTATTATCGGACCCCG	0_brunello_pub
genome_L2	1	337963	KRTAP23-1	CTTAAACCGGCCAACATACCCGTCTCgCACCgTACTCAGGCTACTCCCGTGGGTTTcGAGACGTCGAAAGGAACGAGTAGCAT	TACTCAGGCTACTCCCGTGG	0_brunello_pub
genome_L2	1	404550	C16orf74	CTTAAACCGGCCAACATACCCGTCTCgCACCgGTGCTTGTCGTTCAGGACGGGTTTcGAGACGTCGAAAGGAACGAGTAGCAT	GTGCTTGTCGTTCAGGACGG	0_brunello_pub
genome_L2	1	54585	LZTFL1	CTTAAACCGGCCAACATACCCGTCTCgCACCgCTGTCGCAGAAGTAACACATGTTTcGAGACGTCGAAAGGAACGAGTAGCAT	CTGTCGCAGAAGTAACACAT	0_brunello_pub
genome_L2	1	159091	FAM122C	CTTAAACCGGCCAACATACCCGTCTCgCACCgCCCAAGTCCATTGATCAAAGGTTTcGAGACGTCGAAAGGAACGAGTAGCAT	CCCAAGTCCATTGATCAAAG	0_brunello_pub
genome_L2	1	28512	NKIRAS1	CTTAAACCGGCCAACATACCCGTCTCgCACCgGCTTCAGTAGAAACAGACCGGTTTcGAGACGTCGAAAGGAACGAGTAGCAT	GCTTCAGTAGAAACAGACCG	0_brunello_pub
genome_L2	1	56180	MOSPD1	CTTAAACCGGCCAACATACCCGTCTCgCACCgAGTAAAGCCTCAGTGTTGTGGTTTcGAGACGTCGAAAGGAACGAGTAGCAT	AGTAAAGCCTCAGTGTTGTG	0_brunello_pub
genome_L2	1	378708	APITD1	CTTAAACCGGCCAACATACCCGTCTCgCACCgGAAGCTTCATACCACACTGTGTTTcGAGACGTCGAAAGGAACGAGTAGCAT	GAAGCTTCATACCACACTGT	0_brunello_pub
genome_L2	1	134864	TAAR1	CTTAAACCGGCCAACATACCCGTCTCgCACCgGATCACACACAGCATAGTAGGTTTcGAGACGTCGAAAGGAACGAGTAGCAT	GATCACACACAGCATAGTAG	0_brunello_pub
genome_L2	1	57819	LSM2	CTTAAACCGGCCAACATACCCGTCTCgCACCgGTGAAGAACTGCTTCATTCGGTTTcGAGACGTCGAAAGGAACGAGTAGCAT	GTGAAGAACTGCTTCATTCG	0_brunello_pub
genome_L2	1	167	CRISP1	CTTAAACCGGCCAACATACCCGTCTCgCACCgAACTACTGACCACTACACTCGTTTcGAGACGTCGAAAGGAACGAGTAGCAT	AACTACTGACCACTACACTC	0_brunello_pub
genome_L2	1	83658	DYNLRB1	CTTAAACCGGCCAACATACCCGTCTCgCACCgAGGAAGGTGAGATCGTTCTGGTTTcGAGACGTCGAAAGGAACGAGTAGCAT	AGGAAGGTGAGATCGTTCTG	0_brunello_pub
genome_L2	1	100527978	TMEM56-RWDD3	CTTAAACCGGCCAACATACCCGTCTCgCACCgACCAGAAATGAGGTAGCCTGGTTTcGAGACGTCGAAAGGAACGAGTAGCAT	ACCAGAAATGAGGTAGCCTG	0_brunello_pub
genome_L2	1	8669	EIF3J	CTTAAACCGGCCAACATACCCGTCTCgCACCgCCTCGTCCTCGCCTTCCCAGGTTTcGAGACGTCGAAAGGAACGAGTAGCAT	CCTCGTCCTCGCCTTCCCAG	0_brunello_pub
genome_L2	1	101928603	C6orf229	CTTAAACCGGCCAACATACCCGTCTCgCACCgGCTGCAAAGTTCCCAGCAGGGTTTcGAGACGTCGAAAGGAACGAGTAGCAT	GCTGCAAAGTTCCCAGCAGG	0_brunello_pub
genome_L2	1	203562	TMEM31	CTTAAACCGGCCAACATACCCGTCTCgCACCgAAAATCCACTCAGTAGGCCAGTTTcGAGACGTCGAAAGGAACGAGTAGCAT	AAAATCCACTCAGTAGGCCA	0_brunello_pub
genome_L2	1	94101	ORMDL1	CTTAAACCGGCCAACATACCCGTCTCgCACCgACCCGTGTCATGAACAGCCGGTTTcGAGACGTCGAAAGGAACGAGTAGCAT	ACCCGTGTCATGAACAGCCG	0_brunello_pub
genome_L2	1	353219	KAAG1	CTTAAACCGGCCAACATACCCGTCTCgCACCgCGTGCTTGTGTACCGCAACGGTTTcGAGACGTCGAAAGGAACGAGTAGCAT	CGTGCTTGTGTACCGCAACG	0_brunello_pub
genome_L2	1	400120	SERTM1	CTTAAACCGGCCAACATACCCGTCTCgCACCgCACACTTCCCGAAAATCCTGGTTTcGAGACGTCGAAAGGAACGAGTAGCAT	CACACTTCCCGAAAATCCTG	0_brunello_pub
genome_L2	1	84246	MED10	CTTAAACCGGCCAACATACCCGTCTCgCACCgGGAGAAGTTTGACCACCTAGGTTTcGAGACGTCGAAAGGAACGAGTAGCAT	GGAGAAGTTTGACCACCTAG	0_brunello_pub
genome_L2	1	403282	OR6C65	CTTAAACCGGCCAACATACCCGTCTCgCACCgTGGAGGCCCATAATCACGGGGTTTcGAGACGTCGAAAGGAACGAGTAGCAT	TGGAGGCCCATAATCACGGG	0_brunello_pub
genome_L2	1	9111	NMI	CTTAAACCGGCCAACATACCCGTCTCgCACCgACTGTCTGTCATAGTCCACGGTTTcGAGACGTCGAAAGGAACGAGTAGCAT	ACTGTCTGTCATAGTCCACG	0_brunello_pub
genome_L2	1	3512	JCHAIN	CTTAAACCGGCCAACATACCCGTCTCgCACCgTAGTGTTCCTCTGAACAACAGTTTcGAGACGTCGAAAGGAACGAGTAGCAT	TAGTGTTCCTCTGAACAACA	0_brunello_pub
genome_L2	1	9992	KCNE2	CTTAAACCGGCCAACATACCCGTCTCgCACCgACATTCCAATCATCACCATGGTTTcGAGACGTCGAAAGGAACGAGTAGCAT	ACATTCCAATCATCACCATG	0_brunello_pub
genome_L2	1	6346	CCL1	CTTAAACCGGCCAACATACCCGTCTCgCACCgGGAGCAAGAGATTCCCCTGAGTTTcGAGACGTCGAAAGGAACGAGTAGCAT	GGAGCAAGAGATTCCCCTGA	0_brunello_pub
genome_L2	1	117157	SH2D1B	CTTAAACCGGCCAACATACCCGTCTCgCACCgAGGCTACTCACGAGACACAGGTTTcGAGACGTCGAAAGGAACGAGTAGCAT	AGGCTACTCACGAGACACAG	0_brunello_pub
genome_L2	1	11237	RNF24	CTTAAACCGGCCAACATACCCGTCTCgCACCgCAAATCCCCAACTCATCTCGGTTTcGAGACGTCGAAAGGAACGAGTAGCAT	CAAATCCCCAACTCATCTCG	0_brunello_pub
genome_L2	1	79024	SMIM2	CTTAAACCGGCCAACATACCCGTCTCgCACCgCACAGGGTGCTGGAAACACGGTTTcGAGACGTCGAAAGGAACGAGTAGCAT	CACAGGGTGCTGGAAACACG	0_brunello_pub
genome_L2	1	118430	MUCL1	CTTAAACCGGCCAACATACCCGTCTCgCACCgACGGGCAGAGACCAGAAAGAGTTTcGAGACGTCGAAAGGAACGAGTAGCAT	ACGGGCAGAGACCAGAAAGA	0_brunello_pub
genome_L2	1	100129361	SMIM10L1	CTTAAACCGGCCAACATACCCGTCTCgCACCgACGAGGTGGGTGTCGCGGCGGTTTcGAGACGTCGAAAGGAACGAGTAGCAT	ACGAGGTGGGTGTCGCGGCG	0_brunello_pub
genome_L2	1	84259	DCUN1D5	CTTAAACCGGCCAACATACCCGTCTCgCACCgCCACTTATTAGTCTAGCAGGGTTTcGAGACGTCGAAAGGAACGAGTAGCAT	CCACTTATTAGTCTAGCAGG	0_brunello_pub
genome_L2	1	196792	FAM24B	CTTAAACCGGCCAACATACCCGTCTCgCACCgCATCGCTGGTGGTATCCTGGGTTTcGAGACGTCGAAAGGAACGAGTAGCAT	CATCGCTGGTGGTATCCTGG	0_brunello_pub
genome_L2	1	5684	PSMA3	CTTAAACCGGCCAACATACCCGTCTCgCACCgTCCGTCAGGAGAGAATGTAGGTTTcGAGACGTCGAAAGGAACGAGTAGCAT	TCCGTCAGGAGAGAATGTAG	0_brunello_pub
genome_L2	1	54469	ZFAND6	CTTAAACCGGCCAACATACCCGTCTCgCACCgTTCAGACAGACTACTGACAGGTTTcGAGACGTCGAAAGGAACGAGTAGCAT	TTCAGACAGACTACTGACAG	0_brunello_pub
genome_L2	1	51373	MRPS17	CTTAAACCGGCCAACATACCCGTCTCgCACCgCCTTCAGCAGTGCACAGTTGGTTTcGAGACGTCGAAAGGAACGAGTAGCAT	CCTTCAGCAGTGCACAGTTG	0_brunello_pub
genome_L2	1	100188893	TOMM6	CTTAAACCGGCCAACATACCCGTCTCgCACCgCCCGAAATACCGGACAACGTGTTTcGAGACGTCGAAAGGAACGAGTAGCAT	CCCGAAATACCGGACAACGT	0_brunello_pub
genome_L2	1	10094	ARPC3	CTTAAACCGGCCAACATACCCGTCTCgCACCgATTGCGTTAAGTGGAAAACCGTTTcGAGACGTCGAAAGGAACGAGTAGCAT	ATTGCGTTAAGTGGAAAACC	0_brunello_pub
genome_L2	1	7320	UBE2B	CTTAAACCGGCCAACATACCCGTCTCgCACCgCTGAAAACAACATCATGCAGGTTTcGAGACGTCGAAAGGAACGAGTAGCAT	CTGAAAACAACATCATGCAG	0_brunello_pub
genome_L2	1	6276	S100A5	CTTAAACCGGCCAACATACCCGTCTCgCACCgCCACGTTTCACAAATATTCGGTTTcGAGACGTCGAAAGGAACGAGTAGCAT	CCACGTTTCACAAATATTCG	0_brunello_pub
genome_L2	1	339862	LOC339862	CTTAAACCGGCCAACATACCCGTCTCgCACCgAGATCACTTTGATTGCCATGGTTTcGAGACGTCGAAAGGAACGAGTAGCAT	AGATCACTTTGATTGCCATG	0_brunello_pub
genome_L2	1	10447	FAM3C	CTTAAACCGGCCAACATACCCGTCTCgCACCgGGCAAGTGGAGCAGCCAACGGTTTcGAGACGTCGAAAGGAACGAGTAGCAT	GGCAAGTGGAGCAGCCAACG	0_brunello_pub
genome_L2	1	8731	RNMT	CTTAAACCGGCCAACATACCCGTCTCgCACCgAGAAGGACACAGCTCAACAGGTTTcGAGACGTCGAAAGGAACGAGTAGCAT	AGAAGGACACAGCTCAACAG	0_brunello_pub
genome_L2	1	29799	YPEL1	CTTAAACCGGCCAACATACCCGTCTCgCACCgGTACTCACACGGAATTGAAGGTTTcGAGACGTCGAAAGGAACGAGTAGCAT	GTACTCACACGGAATTGAAG	0_brunello_pub
genome_L2	1	221710	SMIM13	CTTAAACCGGCCAACATACCCGTCTCgCACCgGGGAGACACAGGATCCCAAGGTTTcGAGACGTCGAAAGGAACGAGTAGCAT	GGGAGACACAGGATCCCAAG	0_brunello_pub
genome_L2	1	2739	GLO1	CTTAAACCGGCCAACATACCCGTCTCgCACCgGAGGGTCTGAATTGCCATTGGTTTcGAGACGTCGAAAGGAACGAGTAGCAT	GAGGGTCTGAATTGCCATTG	0_brunello_pub
genome_L2	1	55967	NDUFA12	CTTAAACCGGCCAACATACCCGTCTCgCACCgGAAGGTTGGTACATTAGTGGGTTTcGAGACGTCGAAAGGAACGAGTAGCAT	GAAGGTTGGTACATTAGTGG	0_brunello_pub
genome_L2	1	8409	UXT	CTTAAACCGGCCAACATACCCGTCTCgCACCgTAACTTCTTCGTTGACACAGGTTTcGAGACGTCGAAAGGAACGAGTAGCAT	TAACTTCTTCGTTGACACAG	0_brunello_pub
genome_L2	1	654231	OCM	CTTAAACCGGCCAACATACCCGTCTCgCACCgTTCATAGACAACGACCAGAGGTTTcGAGACGTCGAAAGGAACGAGTAGCAT	TTCATAGACAACGACCAGAG	0_brunello_pub
genome_L2	1	7335	UBE2V1	CTTAAACCGGCCAACATACCCGTCTCgCACCgTGACACTTACAAGATGGACAGTTTcGAGACGTCGAAAGGAACGAGTAGCAT	TGACACTTACAAGATGGACA	0_brunello_pub
genome_L2	1	51019	CCDC53	CTTAAACCGGCCAACATACCCGTCTCgCACCgCCTCACAAACTGTAGAAAAGGTTTcGAGACGTCGAAAGGAACGAGTAGCAT	CCTCACAAACTGTAGAAAAG	0_brunello_pub
genome_L2	1	4951	OCM2	CTTAAACCGGCCAACATACCCGTCTCgCACCgGCAGCGCTCCAGGAATGCCAGTTTcGAGACGTCGAAAGGAACGAGTAGCAT	GCAGCGCTCCAGGAATGCCA	0_brunello_pub
genome_L2	1	284018	C17orf58	CTTAAACCGGCCAACATACCCGTCTCgCACCgACACGGCTTATTGCAGCTGGGTTTcGAGACGTCGAAAGGAACGAGTAGCAT	ACACGGCTTATTGCAGCTGG	0_brunello_pub
genome_L2	1	53340	SPA17	CTTAAACCGGCCAACATACCCGTCTCgCACCgACCCACTACCGAATTCCACAGTTTcGAGACGTCGAAAGGAACGAGTAGCAT	ACCCACTACCGAATTCCACA	0_brunello_pub
genome_L2	1	27177	IL36B	CTTAAACCGGCCAACATACCCGTCTCgCACCgAGACACAGAATTCAGTGACAGTTTcGAGACGTCGAAAGGAACGAGTAGCAT	AGACACAGAATTCAGTGACA	0_brunello_pub
genome_L2	1	267020	ATP5L2	CTTAAACCGGCCAACATACCCGTCTCgCACCgCGTGGTGTAGTACCAAAATGGTTTcGAGACGTCGAAAGGAACGAGTAGCAT	CGTGGTGTAGTACCAAAATG	0_brunello_pub
genome_L2	1	100431172	KLRF2	CTTAAACCGGCCAACATACCCGTCTCgCACCgATGACTGGCTGTTGAACGAAGTTTcGAGACGTCGAAAGGAACGAGTAGCAT	ATGACTGGCTGTTGAACGAA	0_brunello_pub
genome_L2	1	9403	15-Sep	CTTAAACCGGCCAACATACCCGTCTCgCACCgGTTGGCGACTGTGCTTCAAGGTTTcGAGACGTCGAAAGGAACGAGTAGCAT	GTTGGCGACTGTGCTTCAAG	0_brunello_pub
genome_L2	1	255783	INAFM1	CTTAAACCGGCCAACATACCCGTCTCgCACCgGTCTCATCTGGGTACCCACGGTTTcGAGACGTCGAAAGGAACGAGTAGCAT	GTCTCATCTGGGTACCCACG	0_brunello_pub
genome_L2	1	83443	SF3B5	CTTAAACCGGCCAACATACCCGTCTCgCACCgTGTAGGAGCAGTACGAGTCGGTTTcGAGACGTCGAAAGGAACGAGTAGCAT	TGTAGGAGCAGTACGAGTCG	0_brunello_pub
genome_L2	1	10008	KCNE3	CTTAAACCGGCCAACATACCCGTCTCgCACCgACATGTAGGAGTTGTCATCAGTTTcGAGACGTCGAAAGGAACGAGTAGCAT	ACATGTAGGAGTTGTCATCA	0_brunello_pub
genome_L2	1	6013	RLN1	CTTAAACCGGCCAACATACCCGTCTCgCACCgTGAAGGCAGCCCTATCTGAGGTTTcGAGACGTCGAAAGGAACGAGTAGCAT	TGAAGGCAGCCCTATCTGAG	0_brunello_pub
genome_L2	1	6168	RPL37A	CTTAAACCGGCCAACATACCCGTCTCgCACCgTCCGGAGGGAGGCCCCATAGGTTTcGAGACGTCGAAAGGAACGAGTAGCAT	TCCGGAGGGAGGCCCCATAG	0_brunello_pub
genome_L2	1	55329	MNS1	CTTAAACCGGCCAACATACCCGTCTCgCACCgAAGGCTACAGCTTCAGAATGGTTTcGAGACGTCGAAAGGAACGAGTAGCAT	AAGGCTACAGCTTCAGAATG	0_brunello_pub
genome_L2	1	5149	PDE6H	CTTAAACCGGCCAACATACCCGTCTCgCACCgGATGACATTCCAGGAATGGAGTTTcGAGACGTCGAAAGGAACGAGTAGCAT	GATGACATTCCAGGAATGGA	0_brunello_pub
genome_L2	1	25763	HYPM	CTTAAACCGGCCAACATACCCGTCTCgCACCgGACTACATCATGGAGCGGGTGTTTcGAGACGTCGAAAGGAACGAGTAGCAT	GACTACATCATGGAGCGGGT	0_brunello_pub
genome_L2	1	4710	NDUFB4	CTTAAACCGGCCAACATACCCGTCTCgCACCgCACTCACGATGAGCCCTCGGGTTTcGAGACGTCGAAAGGAACGAGTAGCAT	CACTCACGATGAGCCCTCGG	0_brunello_pub
genome_L2	1	10285	SMNDC1	CTTAAACCGGCCAACATACCCGTCTCgCACCgACAGGCTTGAGGTTCAACAGGTTTcGAGACGTCGAAAGGAACGAGTAGCAT	ACAGGCTTGAGGTTCAACAG	0_brunello_pub
genome_L2	1	3150	HMGN1	CTTAAACCGGCCAACATACCCGTCTCgCACCgAAAGGGAAAACAGGCCGAAGGTTTcGAGACGTCGAAAGGAACGAGTAGCAT	AAAGGGAAAACAGGCCGAAG	0_brunello_pub
genome_L2	1	60675	PROK2	CTTAAACCGGCCAACATACCCGTCTCgCACCgGACAAGGACTCCCAATGTGGGTTTcGAGACGTCGAAAGGAACGAGTAGCAT	GACAAGGACTCCCAATGTGG	0_brunello_pub
genome_L2	1	80008	TMEM156	CTTAAACCGGCCAACATACCCGTCTCgCACCgAGACTCACAAACCAAACACGGTTTcGAGACGTCGAAAGGAACGAGTAGCAT	AGACTCACAAACCAAACACG	0_brunello_pub
genome_L2	1	29923	HILPDA	CTTAAACCGGCCAACATACCCGTCTCgCACCgGAACCTCTACCTGTTAGGTGGTTTcGAGACGTCGAAAGGAACGAGTAGCAT	GAACCTCTACCTGTTAGGTG	0_brunello_pub
genome_L2	1	6206	RPS12	CTTAAACCGGCCAACATACCCGTCTCgCACCgAAGACTGCCCTCATCCACGAGTTTcGAGACGTCGAAAGGAACGAGTAGCAT	AAGACTGCCCTCATCCACGA	0_brunello_pub
genome_L2	1	100132916	FAM159B	CTTAAACCGGCCAACATACCCGTCTCgCACCgGACAAAGGCGAGTAAAACAAGTTTcGAGACGTCGAAAGGAACGAGTAGCAT	GACAAAGGCGAGTAAAACAA	0_brunello_pub
genome_L2	1	3906	LALBA	CTTAAACCGGCCAACATACCCGTCTCgCACCgATAACCACTGGTGTGAAACAGTTTcGAGACGTCGAAAGGAACGAGTAGCAT	ATAACCACTGGTGTGAAACA	0_brunello_pub
genome_L2	1	10209	EIF1	CTTAAACCGGCCAACATACCCGTCTCgCACCgATAGCTTACCGAAAGAGTGGGTTTcGAGACGTCGAAAGGAACGAGTAGCAT	ATAGCTTACCGAAAGAGTGG	0_brunello_pub
genome_L2	1	51715	RAB23	CTTAAACCGGCCAACATACCCGTCTCgCACCgGAGAAAGTAGTAGCCGAAGTGTTTcGAGACGTCGAAAGGAACGAGTAGCAT	GAGAAAGTAGTAGCCGAAGT	0_brunello_pub
genome_L2	1	84337	ELOF1	CTTAAACCGGCCAACATACCCGTCTCgCACCgCACGGTACAAGAGATGACTCGTTTcGAGACGTCGAAAGGAACGAGTAGCAT	CACGGTACAAGAGATGACTC	0_brunello_pub
genome_L2	1	26521	TIMM8B	CTTAAACCGGCCAACATACCCGTCTCgCACCgCTGCGCCTTCTGCTGCTCGGGTTTcGAGACGTCGAAAGGAACGAGTAGCAT	CTGCGCCTTCTGCTGCTCGG	0_brunello_pub
genome_L2	1	64417	C5orf28	CTTAAACCGGCCAACATACCCGTCTCgCACCgGTGGTCTACATCAATAACAGGTTTcGAGACGTCGAAAGGAACGAGTAGCAT	GTGGTCTACATCAATAACAG	0_brunello_pub
genome_L2	1	6036	RNASE2	CTTAAACCGGCCAACATACCCGTCTCgCACCgAAGGCACCTGGCTTCCACTGGTTTcGAGACGTCGAAAGGAACGAGTAGCAT	AAGGCACCTGGCTTCCACTG	0_brunello_pub
genome_L2	1	10962	MLLT11	CTTAAACCGGCCAACATACCCGTCTCgCACCgAACTGTACTGGCTACTCACAGTTTcGAGACGTCGAAAGGAACGAGTAGCAT	AACTGTACTGGCTACTCACA	0_brunello_pub
genome_L2	1	138240	C9orf57	CTTAAACCGGCCAACATACCCGTCTCgCACCgCTAATGACTTACCACCTAAGGTTTcGAGACGTCGAAAGGAACGAGTAGCAT	CTAATGACTTACCACCTAAG	0_brunello_pub
genome_L2	1	119710	C11orf74	CTTAAACCGGCCAACATACCCGTCTCgCACCgGCCACAAAAGGGATACAGGAGTTTcGAGACGTCGAAAGGAACGAGTAGCAT	GCCACAAAAGGGATACAGGA	0_brunello_pub
genome_L2	1	337879	KRTAP8-1	CTTAAACCGGCCAACATACCCGTCTCgCACCgCAGCCAACGCTATATCCCAGGTTTcGAGACGTCGAAAGGAACGAGTAGCAT	CAGCCAACGCTATATCCCAG	0_brunello_pub
genome_L2	1	54534	MRPL50	CTTAAACCGGCCAACATACCCGTCTCgCACCgCGACTCTGGAGATCTTCAGGGTTTcGAGACGTCGAAAGGAACGAGTAGCAT	CGACTCTGGAGATCTTCAGG	0_brunello_pub
genome_L2	1	727684	C1orf195	CTTAAACCGGCCAACATACCCGTCTCgCACCgGTGAGTCAGTACAAACACACGTTTcGAGACGTCGAAAGGAACGAGTAGCAT	GTGAGTCAGTACAAACACAC	0_brunello_pub
genome_L2	1	55173	MRPS10	CTTAAACCGGCCAACATACCCGTCTCgCACCgGACCTTTCACCAAAACCGAGGTTTcGAGACGTCGAAAGGAACGAGTAGCAT	GACCTTTCACCAAAACCGAG	0_brunello_pub
genome_L2	1	64968	MRPS6	CTTAAACCGGCCAACATACCCGTCTCgCACCgCACAGTCAGCAGCACAACAGGTTTcGAGACGTCGAAAGGAACGAGTAGCAT	CACAGTCAGCAGCACAACAG	0_brunello_pub
genome_L2	1	284067	C17orf105	CTTAAACCGGCCAACATACCCGTCTCgCACCgAAAATCGCAAATGCCCATCGGTTTcGAGACGTCGAAAGGAACGAGTAGCAT	AAAATCGCAAATGCCCATCG	0_brunello_pub
genome_L2	1	55450	CAMK2N1	CTTAAACCGGCCAACATACCCGTCTCgCACCgAGTTGTTGGTGTCCTGCAGGGTTTcGAGACGTCGAAAGGAACGAGTAGCAT	AGTTGTTGGTGTCCTGCAGG	0_brunello_pub
genome_L2	1	6286	S100P	CTTAAACCGGCCAACATACCCGTCTCgCACCgACGGAACTAGAGACAGCCATGTTTcGAGACGTCGAAAGGAACGAGTAGCAT	ACGGAACTAGAGACAGCCAT	0_brunello_pub
genome_L2	1	255520	ELMOD2	CTTAAACCGGCCAACATACCCGTCTCgCACCgATACCTATGTAGGTGCACAAGTTTcGAGACGTCGAAAGGAACGAGTAGCAT	ATACCTATGTAGGTGCACAA	0_brunello_pub
genome_L2	1	56914	OTOR	CTTAAACCGGCCAACATACCCGTCTCgCACCgGTTAATGAATCTACAGTCCGGTTTcGAGACGTCGAAAGGAACGAGTAGCAT	GTTAATGAATCTACAGTCCG	0_brunello_pub
genome_L2	1	644096	SDHAF1	CTTAAACCGGCCAACATACCCGTCTCgCACCgATGCGCAGCACGTCGGACCGGTTTcGAGACGTCGAAAGGAACGAGTAGCAT	ATGCGCAGCACGTCGGACCG	0_brunello_pub
genome_L2	1	6375	XCL1	CTTAAACCGGCCAACATACCCGTCTCgCACCgGAGACTTCACTCCCTACACCGTTTcGAGACGTCGAAAGGAACGAGTAGCAT	GAGACTTCACTCCCTACACC	0_brunello_pub
genome_L2	1	90637	ZFAND2A	CTTAAACCGGCCAACATACCCGTCTCgCACCgAAAGGGCCAGATACCAGACGGTTTcGAGACGTCGAAAGGAACGAGTAGCAT	AAAGGGCCAGATACCAGACG	0_brunello_pub
genome_L2	1	79785	RERGL	CTTAAACCGGCCAACATACCCGTCTCgCACCgGCTTTGCAGCCCTTACAGTGGTTTcGAGACGTCGAAAGGAACGAGTAGCAT	GCTTTGCAGCCCTTACAGTG	0_brunello_pub
genome_L2	1	10874	NMU	CTTAAACCGGCCAACATACCCGTCTCgCACCgTTAGGCATCCAACGCACTGGGTTTcGAGACGTCGAAAGGAACGAGTAGCAT	TTAGGCATCCAACGCACTGG	0_brunello_pub
genome_L2	1	8365	HIST1H4H	CTTAAACCGGCCAACATACCCGTCTCgCACCgGGAGACTCGTGGTGTTCTGAGTTTcGAGACGTCGAAAGGAACGAGTAGCAT	GGAGACTCGTGGTGTTCTGA	0_brunello_pub
genome_L2	1	286827	TRIM59	CTTAAACCGGCCAACATACCCGTCTCgCACCgTGAGAGCATGGCAGTACACGGTTTcGAGACGTCGAAAGGAACGAGTAGCAT	TGAGAGCATGGCAGTACACG	0_brunello_pub
genome_L2	1	64111	NPVF	CTTAAACCGGCCAACATACCCGTCTCgCACCgGAGATCTGGAAGAAATATGGGTTTcGAGACGTCGAAAGGAACGAGTAGCAT	GAGATCTGGAAGAAATATGG	0_brunello_pub
genome_L2	1	221035	REEP3	CTTAAACCGGCCAACATACCCGTCTCgCACCgATCTTCAGCTCATAGTACAGGTTTcGAGACGTCGAAAGGAACGAGTAGCAT	ATCTTCAGCTCATAGTACAG	0_brunello_pub
genome_L2	1	55327	LIN7C	CTTAAACCGGCCAACATACCCGTCTCgCACCgATATCCCGAATAATTCCAGGGTTTcGAGACGTCGAAAGGAACGAGTAGCAT	ATATCCCGAATAATTCCAGG	0_brunello_pub
genome_L2	1	253635	GPATCH11	CTTAAACCGGCCAACATACCCGTCTCgCACCgATTGGGTTGAAGAATGCACTGTTTcGAGACGTCGAAAGGAACGAGTAGCAT	ATTGGGTTGAAGAATGCACT	0_brunello_pub
genome_L2	1	79630	C1orf54	CTTAAACCGGCCAACATACCCGTCTCgCACCgCATGTACTCACCATAACTGGGTTTcGAGACGTCGAAAGGAACGAGTAGCAT	CATGTACTCACCATAACTGG	0_brunello_pub
genome_L2	1	79016	DDA1	CTTAAACCGGCCAACATACCCGTCTCgCACCgTCAGACGGGTACTCGCGGGTGTTTcGAGACGTCGAAAGGAACGAGTAGCAT	TCAGACGGGTACTCGCGGGT	0_brunello_pub
genome_L2	1	6284	S100A13	CTTAAACCGGCCAACATACCCGTCTCgCACCgAGAGGAGTCCATTGAGACCGGTTTcGAGACGTCGAAAGGAACGAGTAGCAT	AGAGGAGTCCATTGAGACCG	0_brunello_pub
genome_L2	1	9326	ZNHIT3	CTTAAACCGGCCAACATACCCGTCTCgCACCgGCACGCGGCAGGCTGGACAGGTTTcGAGACGTCGAAAGGAACGAGTAGCAT	GCACGCGGCAGGCTGGACAG	0_brunello_pub
genome_L2	1	54830	NUP62CL	CTTAAACCGGCCAACATACCCGTCTCgCACCgGATGACATATGGTCATCTGGGTTTcGAGACGTCGAAAGGAACGAGTAGCAT	GATGACATATGGTCATCTGG	0_brunello_pub
genome_L2	1	219854	TMEM218	CTTAAACCGGCCAACATACCCGTCTCgCACCgGCTGGGAATTCACCAGCTCGGTTTcGAGACGTCGAAAGGAACGAGTAGCAT	GCTGGGAATTCACCAGCTCG	0_brunello_pub
genome_L2	1	267012	DAOA	CTTAAACCGGCCAACATACCCGTCTCgCACCgTGAGGAAGGTAAGAGACCCAGTTTcGAGACGTCGAAAGGAACGAGTAGCAT	TGAGGAAGGTAAGAGACCCA	0_brunello_pub
genome_L2	1	56998	CTNNBIP1	CTTAAACCGGCCAACATACCCGTCTCgCACCgCCTGCAGCTGACAGCCAGCGGTTTcGAGACGTCGAAAGGAACGAGTAGCAT	CCTGCAGCTGACAGCCAGCG	0_brunello_pub
genome_L2	1	5441	POLR2L	CTTAAACCGGCCAACATACCCGTCTCgCACCgTGCAGGCCGAGTACACCGAGGTTTcGAGACGTCGAAAGGAACGAGTAGCAT	TGCAGGCCGAGTACACCGAG	0_brunello_pub
genome_L2	1	64979	MRPL36	CTTAAACCGGCCAACATACCCGTCTCgCACCgTGACGACTGAGATAGAGCAGGTTTcGAGACGTCGAAAGGAACGAGTAGCAT	TGACGACTGAGATAGAGCAG	0_brunello_pub
genome_L2	1	142910	LIPJ	CTTAAACCGGCCAACATACCCGTCTCgCACCgGTGTGGATGGGAAATAGCAGGTTTcGAGACGTCGAAAGGAACGAGTAGCAT	GTGTGGATGGGAAATAGCAG	0_brunello_pub
genome_L2	1	4068	SH2D1A	CTTAAACCGGCCAACATACCCGTCTCgCACCgGTATCATGGCAAAATCAGCAGTTTcGAGACGTCGAAAGGAACGAGTAGCAT	GTATCATGGCAAAATCAGCA	0_brunello_pub
genome_L2	1	84938	ATG4C	CTTAAACCGGCCAACATACCCGTCTCgCACCgGAACTACTATAGCTTGGACCGTTTcGAGACGTCGAAAGGAACGAGTAGCAT	GAACTACTATAGCTTGGACC	0_brunello_pub
genome_L2	1	171484	FAM9C	CTTAAACCGGCCAACATACCCGTCTCgCACCgTGCAAGCTCCATTTCCTGGGGTTTcGAGACGTCGAAAGGAACGAGTAGCAT	TGCAAGCTCCATTTCCTGGG	0_brunello_pub
genome_L2	1	50838	TAS2R13	CTTAAACCGGCCAACATACCCGTCTCgCACCgCAGTCTAACACCATTTACTGGTTTcGAGACGTCGAAAGGAACGAGTAGCAT	CAGTCTAACACCATTTACTG	0_brunello_pub
genome_L2	1	91750	LIN52	CTTAAACCGGCCAACATACCCGTCTCgCACCgAGAACTGGGGAGTCTCACCAGTTTcGAGACGTCGAAAGGAACGAGTAGCAT	AGAACTGGGGAGTCTCACCA	0_brunello_pub
genome_L2	1	6846	XCL2	CTTAAACCGGCCAACATACCCGTCTCgCACCgTAGGGAGTGAAGTCTCACATGTTTcGAGACGTCGAAAGGAACGAGTAGCAT	TAGGGAGTGAAGTCTCACAT	0_brunello_pub
genome_L2	1	64663	SPANXC	CTTAAACCGGCCAACATACCCGTCTCgCACCgCGTGAAAAGAACATCTCCAGGTTTcGAGACGTCGAAAGGAACGAGTAGCAT	CGTGAAAAGAACATCTCCAG	0_brunello_pub
genome_L2	1	100529251	CKLF-CMTM1	CTTAAACCGGCCAACATACCCGTCTCgCACCgGCATTTACTCTATGTCGGGGGTTTcGAGACGTCGAAAGGAACGAGTAGCAT	GCATTTACTCTATGTCGGGG	0_brunello_pub
genome_L2	1	134701	RIPPLY2	CTTAAACCGGCCAACATACCCGTCTCgCACCgGGAGAACGCGGGAGGCGCAGGTTTcGAGACGTCGAAAGGAACGAGTAGCAT	GGAGAACGCGGGAGGCGCAG	0_brunello_pub
genome_L2	1	6230	RPS25	CTTAAACCGGCCAACATACCCGTCTCgCACCgTAAACTTATAACCCCAGCTGGTTTcGAGACGTCGAAAGGAACGAGTAGCAT	TAAACTTATAACCCCAGCTG	0_brunello_pub
genome_L2	1	23601	CLEC5A	CTTAAACCGGCCAACATACCCGTCTCgCACCgCCAACGGCTTCATTACCACAGTTTcGAGACGTCGAAAGGAACGAGTAGCAT	CCAACGGCTTCATTACCACA	0_brunello_pub
genome_L2	1	10473	HMGN4	CTTAAACCGGCCAACATACCCGTCTCgCACCgAGCCACAGAGGAGATCAGCTGTTTcGAGACGTCGAAAGGAACGAGTAGCAT	AGCCACAGAGGAGATCAGCT	0_brunello_pub
genome_L2	1	6207	RPS13	CTTAAACCGGCCAACATACCCGTCTCgCACCgGTAATCCTGAGAGATTCACAGTTTcGAGACGTCGAAAGGAACGAGTAGCAT	GTAATCCTGAGAGATTCACA	0_brunello_pub
genome_L2	1	149685	ADIG	CTTAAACCGGCCAACATACCCGTCTCgCACCgAATGTGAGGTCGTTCACCAGGTTTcGAGACGTCGAAAGGAACGAGTAGCAT	AATGTGAGGTCGTTCACCAG	0_brunello_pub
genome_L2	1	83699	SH3BGRL2	CTTAAACCGGCCAACATACCCGTCTCgCACCgTCACAATGTCAGAAGAACAGGTTTcGAGACGTCGAAAGGAACGAGTAGCAT	TCACAATGTCAGAAGAACAG	0_brunello_pub
genome_L2	1	400823	FAM177B	CTTAAACCGGCCAACATACCCGTCTCgCACCgCATGGAAGAATATAGCACAGGTTTcGAGACGTCGAAAGGAACGAGTAGCAT	CATGGAAGAATATAGCACAG	0_brunello_pub
genome_L2	1	641654	HEPN1	CTTAAACCGGCCAACATACCCGTCTCgCACCgGAGGGAATGGAATACACAGAGTTTcGAGACGTCGAAAGGAACGAGTAGCAT	GAGGGAATGGAATACACAGA	0_brunello_pub
genome_L2	1	6303	SAT1	CTTAAACCGGCCAACATACCCGTCTCgCACCgCCGACTGCAGTGACATACTGGTTTcGAGACGTCGAAAGGAACGAGTAGCAT	CCGACTGCAGTGACATACTG	0_brunello_pub
genome_L2	1	7347	UCHL3	CTTAAACCGGCCAACATACCCGTCTCgCACCgGGTCTCATGAGTAACTCGGAGTTTcGAGACGTCGAAAGGAACGAGTAGCAT	GGTCTCATGAGTAACTCGGA	0_brunello_pub
genome_L2	1	8367	HIST1H4E	CTTAAACCGGCCAACATACCCGTCTCgCACCgGGAAAGGGACTGGGTAAAGGGTTTcGAGACGTCGAAAGGAACGAGTAGCAT	GGAAAGGGACTGGGTAAAGG	0_brunello_pub
genome_L2	1	6234	RPS28	CTTAAACCGGCCAACATACCCGTCTCgCACCgTGGGGACCCGTAGGTGCGCGGTTTcGAGACGTCGAAAGGAACGAGTAGCAT	TGGGGACCCGTAGGTGCGCG	0_brunello_pub
genome_L2	1	51315	KRCC1	CTTAAACCGGCCAACATACCCGTCTCgCACCgGAGCTACTGTCAGTTCACGAGTTTcGAGACGTCGAAAGGAACGAGTAGCAT	GAGCTACTGTCAGTTCACGA	0_brunello_pub
genome_L2	1	5898	RALA	CTTAAACCGGCCAACATACCCGTCTCgCACCgTCTACAGTTCATGTACGATGGTTTcGAGACGTCGAAAGGAACGAGTAGCAT	TCTACAGTTCATGTACGATG	0_brunello_pub
genome_L2	1	54741	LEPROT	CTTAAACCGGCCAACATACCCGTCTCgCACCgCGTGGCATTATCCTTCAGTGGTTTcGAGACGTCGAAAGGAACGAGTAGCAT	CGTGGCATTATCCTTCAGTG	0_brunello_pub
genome_L2	1	54949	SDHAF2	CTTAAACCGGCCAACATACCCGTCTCgCACCgTACTAGGCTCGTTAATCAGGGTTTcGAGACGTCGAAAGGAACGAGTAGCAT	TACTAGGCTCGTTAATCAGG	0_brunello_pub
genome_L2	1	56882	CDC42SE1	CTTAAACCGGCCAACATACCCGTCTCgCACCgTGTGGTAGAGAAACCCCAGCGTTTcGAGACGTCGAAAGGAACGAGTAGCAT	TGTGGTAGAGAAACCCCAGC	0_brunello_pub
genome_L2	1	6282	S100A11	CTTAAACCGGCCAACATACCCGTCTCgCACCgCCAGCCCTACAGAGACTGAGGTTTcGAGACGTCGAAAGGAACGAGTAGCAT	CCAGCCCTACAGAGACTGAG	0_brunello_pub
genome_L2	1	2963	GTF2F2	CTTAAACCGGCCAACATACCCGTCTCgCACCgAAGAGTCTTCCAAACCAGTGGTTTcGAGACGTCGAAAGGAACGAGTAGCAT	AAGAGTCTTCCAAACCAGTG	0_brunello_pub
genome_L2	1	403	ARL3	CTTAAACCGGCCAACATACCCGTCTCgCACCgGGAACTAGCGGAATTACTGGGTTTcGAGACGTCGAAAGGAACGAGTAGCAT	GGAACTAGCGGAATTACTGG	0_brunello_pub
genome_L2	1	1081	CGA	CTTAAACCGGCCAACATACCCGTCTCgCACCgAAGGTCCAAGAAGACGATGTGTTTcGAGACGTCGAAAGGAACGAGTAGCAT	AAGGTCCAAGAAGACGATGT	0_brunello_pub
genome_L2	1	130502	TTC32	CTTAAACCGGCCAACATACCCGTCTCgCACCgGCTACTGCATATAACAACAGGTTTcGAGACGTCGAAAGGAACGAGTAGCAT	GCTACTGCATATAACAACAG	0_brunello_pub
genome_L2	1	79295	OR5H6	CTTAAACCGGCCAACATACCCGTCTCgCACCgTGATAACGAAGCATCCACAAGTTTcGAGACGTCGAAAGGAACGAGTAGCAT	TGATAACGAAGCATCCACAA	0_brunello_pub
genome_L2	1	54586	EQTN	CTTAAACCGGCCAACATACCCGTCTCgCACCgTCTGATGTGAATGCTACACAGTTTcGAGACGTCGAAAGGAACGAGTAGCAT	TCTGATGTGAATGCTACACA	0_brunello_pub
genome_L2	1	90736	FAM104B	CTTAAACCGGCCAACATACCCGTCTCgCACCgTCAGGATTCTCAAGATACAGGTTTcGAGACGTCGAAAGGAACGAGTAGCAT	TCAGGATTCTCAAGATACAG	0_brunello_pub
genome_L2	1	55207	ARL8B	CTTAAACCGGCCAACATACCCGTCTCgCACCgCACCGCGATGACATTGACGAGTTTcGAGACGTCGAAAGGAACGAGTAGCAT	CACCGCGATGACATTGACGA	0_brunello_pub
genome_L2	1	10407	SPAG11B	CTTAAACCGGCCAACATACCCGTCTCgCACCgTGTGAACCACTCAGCCACTGGTTTcGAGACGTCGAAAGGAACGAGTAGCAT	TGTGAACCACTCAGCCACTG	0_brunello_pub
genome_L2	1	55161	TMEM33	CTTAAACCGGCCAACATACCCGTCTCgCACCgCATTTGCCAGCAAAGCACGTGTTTcGAGACGTCGAAAGGAACGAGTAGCAT	CATTTGCCAGCAAAGCACGT	0_brunello_pub
genome_L2	1	51751	HIGD1B	CTTAAACCGGCCAACATACCCGTCTCgCACCgACACCTGATTCACACCCGAGGTTTcGAGACGTCGAAAGGAACGAGTAGCAT	ACACCTGATTCACACCCGAG	0_brunello_pub
genome_L2	1	4826	NNAT	CTTAAACCGGCCAACATACCCGTCTCgCACCgACAGCCCATTGCGAGAAGTGGTTTcGAGACGTCGAAAGGAACGAGTAGCAT	ACAGCCCATTGCGAGAAGTG	0_brunello_pub
genome_L2	1	6144	RPL21	CTTAAACCGGCCAACATACCCGTCTCgCACCgATTCGCATATATGTGGCCAAGTTTcGAGACGTCGAAAGGAACGAGTAGCAT	ATTCGCATATATGTGGCCAA	0_brunello_pub
genome_L2	1	6634	SNRPD3	CTTAAACCGGCCAACATACCCGTCTCgCACCgACACCGGTGAGGTATATCGGGTTTcGAGACGTCGAAAGGAACGAGTAGCAT	ACACCGGTGAGGTATATCGG	0_brunello_pub
genome_L2	1	7356	SCGB1A1	CTTAAACCGGCCAACATACCCGTCTCgCACCgCCCTGATCAAGACATGAGGGGTTTcGAGACGTCGAAAGGAACGAGTAGCAT	CCCTGATCAAGACATGAGGG	0_brunello_pub
genome_L2	1	608	TNFRSF17	CTTAAACCGGCCAACATACCCGTCTCgCACCgTAACGCTGACATGTTAGAGGGTTTcGAGACGTCGAAAGGAACGAGTAGCAT	TAACGCTGACATGTTAGAGG	0_brunello_pub
genome_L2	1	139341	FUNDC1	CTTAAACCGGCCAACATACCCGTCTCgCACCgAGTATGCAAGAAGACACCAGGTTTcGAGACGTCGAAAGGAACGAGTAGCAT	AGTATGCAAGAAGACACCAG	0_brunello_pub
genome_L2	1	653423	SPAG11A	CTTAAACCGGCCAACATACCCGTCTCgCACCgGAGTTCTCCGAGAGCCTCAGGTTTcGAGACGTCGAAAGGAACGAGTAGCAT	GAGTTCTCCGAGAGCCTCAG	0_brunello_pub
genome_L2	1	29124	LGALS13	CTTAAACCGGCCAACATACCCGTCTCgCACCgGGTGGATTTCTACACTGACAGTTTcGAGACGTCGAAAGGAACGAGTAGCAT	GGTGGATTTCTACACTGACA	0_brunello_pub
genome_L2	1	30014	SPANXA1	CTTAAACCGGCCAACATACCCGTCTCgCACCgTGGTCATTCAGCAGTTCCTCGTTTcGAGACGTCGAAAGGAACGAGTAGCAT	TGGTCATTCAGCAGTTCCTC	0_brunello_pub
genome_L2	1	54969	C4orf27	CTTAAACCGGCCAACATACCCGTCTCgCACCgCAGAAGCAGCCAGAGAATTGGTTTcGAGACGTCGAAAGGAACGAGTAGCAT	CAGAAGCAGCCAGAGAATTG	0_brunello_pub
genome_L2	1	203569	PAGE2	CTTAAACCGGCCAACATACCCGTCTCgCACCgAATCACAGATCCAACCGGCTGTTTcGAGACGTCGAAAGGAACGAGTAGCAT	AATCACAGATCCAACCGGCT	0_brunello_pub
genome_L2	1	10247	HRSP12	CTTAAACCGGCCAACATACCCGTCTCgCACCgTGGACAGCTTGTGTCAGGAGGTTTcGAGACGTCGAAAGGAACGAGTAGCAT	TGGACAGCTTGTGTCAGGAG	0_brunello_pub
genome_L2	1	2785	GNG3	CTTAAACCGGCCAACATACCCGTCTCgCACCgACTCATAGTGCTGTTCACCGGTTTcGAGACGTCGAAAGGAACGAGTAGCAT	ACTCATAGTGCTGTTCACCG	0_brunello_pub
genome_L2	1	26471	NUPR1	CTTAAACCGGCCAACATACCCGTCTCgCACCgTGAGTGGGCCTTACCGAGGTGTTTcGAGACGTCGAAAGGAACGAGTAGCAT	TGAGTGGGCCTTACCGAGGT	0_brunello_pub
genome_L2	1	79833	GEMIN6	CTTAAACCGGCCAACATACCCGTCTCgCACCgTGAAGGGGACCATAGAGTGAGTTTcGAGACGTCGAAAGGAACGAGTAGCAT	TGAAGGGGACCATAGAGTGA	0_brunello_pub
genome_L2	1	1678	TIMM8A	CTTAAACCGGCCAACATACCCGTCTCgCACCgGCAGTTGCAGCATTTCATCGGTTTcGAGACGTCGAAAGGAACGAGTAGCAT	GCAGTTGCAGCATTTCATCG	0_brunello_pub
genome_L2	1	23011	RAB21	CTTAAACCGGCCAACATACCCGTCTCgCACCgGTTCACTTACCCATATGGCAGTTTcGAGACGTCGAAAGGAACGAGTAGCAT	GTTCACTTACCCATATGGCA	0_brunello_pub
genome_L2	1	3020	H3F3A	CTTAAACCGGCCAACATACCCGTCTCgCACCgAGAGGGCGCACTCTTGCGAGGTTTcGAGACGTCGAAAGGAACGAGTAGCAT	AGAGGGCGCACTCTTGCGAG	0_brunello_pub
genome_L2	1	10286	BCAS2	CTTAAACCGGCCAACATACCCGTCTCgCACCgTTCAAAGGCAGAATAATCCGGTTTcGAGACGTCGAAAGGAACGAGTAGCAT	TTCAAAGGCAGAATAATCCG	0_brunello_pub
genome_L2	1	140576	S100A16	CTTAAACCGGCCAACATACCCGTCTCgCACCgGAGGCCTTACCGACAGCATGGTTTcGAGACGTCGAAAGGAACGAGTAGCAT	GAGGCCTTACCGACAGCATG	0_brunello_pub
genome_L2	1	728712	SPANXA2	CTTAAACCGGCCAACATACCCGTCTCgCACCgCGTCCCCTGTGATTCCAACGGTTTcGAGACGTCGAAAGGAACGAGTAGCAT	CGTCCCCTGTGATTCCAACG	0_brunello_pub
genome_L2	1	132332	TMEM155	CTTAAACCGGCCAACATACCCGTCTCgCACCgTCTTCTTGTGGGGTGCTGCGGTTTcGAGACGTCGAAAGGAACGAGTAGCAT	TCTTCTTGTGGGGTGCTGCG	0_brunello_pub
genome_L2	1	51250	C6orf203	CTTAAACCGGCCAACATACCCGTCTCgCACCgATGATGTTGTCCTGAAGACGGTTTcGAGACGTCGAAAGGAACGAGTAGCAT	ATGATGTTGTCCTGAAGACG	0_brunello_pub
genome_L2	1	10344	CCL26	CTTAAACCGGCCAACATACCCGTCTCgCACCgTACGTGTGGCAGTTCCAAGGGTTTcGAGACGTCGAAAGGAACGAGTAGCAT	TACGTGTGGCAGTTCCAAGG	0_brunello_pub
genome_L2	1	63931	MRPS14	CTTAAACCGGCCAACATACCCGTCTCgCACCgCTAACAGGACAGCTATCCCGGTTTcGAGACGTCGAAAGGAACGAGTAGCAT	CTAACAGGACAGCTATCCCG	0_brunello_pub
genome_L2	1	23142	DCUN1D4	CTTAAACCGGCCAACATACCCGTCTCgCACCgGGCAGATAAATCATCTCCAGGTTTcGAGACGTCGAAAGGAACGAGTAGCAT	GGCAGATAAATCATCTCCAG	0_brunello_pub
genome_L2	1	112495	GTF3C6	CTTAAACCGGCCAACATACCCGTCTCgCACCgTGTAGGGCATTGACACTGAGGTTTcGAGACGTCGAAAGGAACGAGTAGCAT	TGTAGGGCATTGACACTGAG	0_brunello_pub
genome_L2	1	55863	TMEM126B	CTTAAACCGGCCAACATACCCGTCTCgCACCgAAGATGGCAGCATCTATGCAGTTTcGAGACGTCGAAAGGAACGAGTAGCAT	AAGATGGCAGCATCTATGCA	0_brunello_pub
genome_L2	1	54108	CHRAC1	CTTAAACCGGCCAACATACCCGTCTCgCACCgGTCGTGGGTAAAGACAAGGGGTTTcGAGACGTCGAAAGGAACGAGTAGCAT	GTCGTGGGTAAAGACAAGGG	0_brunello_pub
genome_L2	1	9694	EMC2	CTTAAACCGGCCAACATACCCGTCTCgCACCgTGACAGTATAAGTGGTTGTGGTTTcGAGACGTCGAAAGGAACGAGTAGCAT	TGACAGTATAAGTGGTTGTG	0_brunello_pub
genome_L2	1	170627	XAGE5	CTTAAACCGGCCAACATACCCGTCTCgCACCgGAAAGTCAGGATCATACACCGTTTcGAGACGTCGAAAGGAACGAGTAGCAT	GAAAGTCAGGATCATACACC	0_brunello_pub
genome_L2	1	116842	LEAP2	CTTAAACCGGCCAACATACCCGTCTCgCACCgCAAAATGGGGTCATTCTCCGGTTTcGAGACGTCGAAAGGAACGAGTAGCAT	CAAAATGGGGTCATTCTCCG	0_brunello_pub
genome_L2	1	6374	CXCL5	CTTAAACCGGCCAACATACCCGTCTCgCACCgCAGCTCTCTCAACACAGCAGGTTTcGAGACGTCGAAAGGAACGAGTAGCAT	CAGCTCTCTCAACACAGCAG	0_brunello_pub
genome_L2	1	3080	CFHR2	CTTAAACCGGCCAACATACCCGTCTCgCACCgTAACGTGCGCAGAAGAAGGAGTTTcGAGACGTCGAAAGGAACGAGTAGCAT	TAACGTGCGCAGAAGAAGGA	0_brunello_pub
genome_L2	1	154467	CCDC167	CTTAAACCGGCCAACATACCCGTCTCgCACCgTGGGCGTCGCTCTAGAGGTGGTTTcGAGACGTCGAAAGGAACGAGTAGCAT	TGGGCGTCGCTCTAGAGGTG	0_brunello_pub
genome_L2	1	11337	GABARAP	CTTAAACCGGCCAACATACCCGTCTCgCACCgGGATCTTCTCGCCCTCAGAGGTTTcGAGACGTCGAAAGGAACGAGTAGCAT	GGATCTTCTCGCCCTCAGAG	0_brunello_pub
genome_L2	1	4695	NDUFA2	CTTAAACCGGCCAACATACCCGTCTCgCACCgAGTGGATGCGAATCTCACGCGTTTcGAGACGTCGAAAGGAACGAGTAGCAT	AGTGGATGCGAATCTCACGC	0_brunello_pub
genome_L2	1	282991	BLOC1S2	CTTAAACCGGCCAACATACCCGTCTCgCACCgCGGAGTGATGAGCCCGCCCGGTTTcGAGACGTCGAAAGGAACGAGTAGCAT	CGGAGTGATGAGCCCGCCCG	0_brunello_pub
genome_L2	1	6231	RPS26	CTTAAACCGGCCAACATACCCGTCTCgCACCgCGTCATTCGAAACATAGTGGGTTTcGAGACGTCGAAAGGAACGAGTAGCAT	CGTCATTCGAAACATAGTGG	0_brunello_pub
genome_L2	1	2123	EVI2A	CTTAAACCGGCCAACATACCCGTCTCgCACCgCCCACGGACATGGAACACACGTTTcGAGACGTCGAAAGGAACGAGTAGCAT	CCCACGGACATGGAACACAC	0_brunello_pub
genome_L2	1	646603	C4orf51	CTTAAACCGGCCAACATACCCGTCTCgCACCgTCTTCCGTGACAACATACACGTTTcGAGACGTCGAAAGGAACGAGTAGCAT	TCTTCCGTGACAACATACAC	0_brunello_pub
genome_L2	1	100289561	LOC100289561	CTTAAACCGGCCAACATACCCGTCTCgCACCgTGATGAGAAGATAGCATACGGTTTcGAGACGTCGAAAGGAACGAGTAGCAT	TGATGAGAAGATAGCATACG	0_brunello_pub
genome_L2	1	57213	SPRYD7	CTTAAACCGGCCAACATACCCGTCTCgCACCgAGTACCATTATACCAACCTGGTTTcGAGACGTCGAAAGGAACGAGTAGCAT	AGTACCATTATACCAACCTG	0_brunello_pub
genome_L2	1	2921	CXCL3	CTTAAACCGGCCAACATACCCGTCTCgCACCgGCAGCGCAGTTCAGTGACCAGTTTcGAGACGTCGAAAGGAACGAGTAGCAT	GCAGCGCAGTTCAGTGACCA	0_brunello_pub
genome_L2	1	10179	RBM7	CTTAAACCGGCCAACATACCCGTCTCgCACCgCCTTGAAACGAAAGTGACCGGTTTcGAGACGTCGAAAGGAACGAGTAGCAT	CCTTGAAACGAAAGTGACCG	0_brunello_pub
genome_L2	1	100505549	LOC100505549	CTTAAACCGGCCAACATACCCGTCTCgCACCgCCAATTCCGGACGCACTGGGGTTTcGAGACGTCGAAAGGAACGAGTAGCAT	CCAATTCCGGACGCACTGGG	0_brunello_pub
genome_L2	1	22931	RAB18	CTTAAACCGGCCAACATACCCGTCTCgCACCgCCTCATCATCGGCGAGAGTGGTTTcGAGACGTCGAAAGGAACGAGTAGCAT	CCTCATCATCGGCGAGAGTG	0_brunello_pub
genome_L2	1	54033	RBM11	CTTAAACCGGCCAACATACCCGTCTCgCACCgATCTGGAACATGATTCAGTGGTTTcGAGACGTCGAAAGGAACGAGTAGCAT	ATCTGGAACATGATTCAGTG	0_brunello_pub
genome_L2	1	6210	RPS15A	CTTAAACCGGCCAACATACCCGTCTCgCACCgCTCACTGTGATGATGAAGCAGTTTcGAGACGTCGAAAGGAACGAGTAGCAT	CTCACTGTGATGATGAAGCA	0_brunello_pub
genome_L2	1	3251	HPRT1	CTTAAACCGGCCAACATACCCGTCTCgCACCgCTGTCCATAATTAGTCCATGGTTTcGAGACGTCGAAAGGAACGAGTAGCAT	CTGTCCATAATTAGTCCATG	0_brunello_pub
genome_L2	1	150353	DNAJB7	CTTAAACCGGCCAACATACCCGTCTCgCACCgAGAAGTAGCTGAGGCATACGGTTTcGAGACGTCGAAAGGAACGAGTAGCAT	AGAAGTAGCTGAGGCATACG	0_brunello_pub
genome_L2	1	389383	CLPSL2	CTTAAACCGGCCAACATACCCGTCTCgCACCgAGCCACTGTAGCACTCAGAGGTTTcGAGACGTCGAAAGGAACGAGTAGCAT	AGCCACTGTAGCACTCAGAG	0_brunello_pub
genome_L2	1	6154	RPL26	CTTAAACCGGCCAACATACCCGTCTCgCACCgATTTGCTCTTAGGTTGTACGGTTTcGAGACGTCGAAAGGAACGAGTAGCAT	ATTTGCTCTTAGGTTGTACG	0_brunello_pub
genome_L2	1	401152	C4orf3	CTTAAACCGGCCAACATACCCGTCTCgCACCgTCGCCGCACCGGAAACTGAGGTTTcGAGACGTCGAAAGGAACGAGTAGCAT	TCGCCGCACCGGAAACTGAG	0_brunello_pub
genome_L2	1	63905	MANBAL	CTTAAACCGGCCAACATACCCGTCTCgCACCgCCTAGACTTCTCACCTCCGGGTTTcGAGACGTCGAAAGGAACGAGTAGCAT	CCTAGACTTCTCACCTCCGG	0_brunello_pub
genome_L2	1	256710	GLIPR1L1	CTTAAACCGGCCAACATACCCGTCTCgCACCgAGTCTGTGGCCATTATACACGTTTcGAGACGTCGAAAGGAACGAGTAGCAT	AGTCTGTGGCCATTATACAC	0_brunello_pub
genome_L2	1	64799	IQCH	CTTAAACCGGCCAACATACCCGTCTCgCACCgGCTTCATCAAAACTATGCAGGTTTcGAGACGTCGAAAGGAACGAGTAGCAT	GCTTCATCAAAACTATGCAG	0_brunello_pub
genome_L2	1	100130967	C6orf99	CTTAAACCGGCCAACATACCCGTCTCgCACCgTGTCCATCTGCTCTTCCGAGGTTTcGAGACGTCGAAAGGAACGAGTAGCAT	TGTCCATCTGCTCTTCCGAG	0_brunello_pub
genome_L2	1	336	APOA2	CTTAAACCGGCCAACATACCCGTCTCgCACCgACAGGCAAAGGAGCCATGTGGTTTcGAGACGTCGAAAGGAACGAGTAGCAT	ACAGGCAAAGGAGCCATGTG	0_brunello_pub
genome_L2	1	100861412	FSBP	CTTAAACCGGCCAACATACCCGTCTCgCACCgCCACTGTAATAGCAACAGGAGTTTcGAGACGTCGAAAGGAACGAGTAGCAT	CCACTGTAATAGCAACAGGA	0_brunello_pub
genome_L2	1	389676	C8orf87	CTTAAACCGGCCAACATACCCGTCTCgCACCgAGTGGTCAACTGGAGAGTCAGTTTcGAGACGTCGAAAGGAACGAGTAGCAT	AGTGGTCAACTGGAGAGTCA	0_brunello_pub
genome_L2	1	653308	ASAH2B	CTTAAACCGGCCAACATACCCGTCTCgCACCgAGCAAAACCTGAATACAGAGGTTTcGAGACGTCGAAAGGAACGAGTAGCAT	AGCAAAACCTGAATACAGAG	0_brunello_pub
genome_L2	1	53828	FXYD4	CTTAAACCGGCCAACATACCCGTCTCgCACCgGGGAGGACTCACCTGCCAGTGTTTcGAGACGTCGAAAGGAACGAGTAGCAT	GGGAGGACTCACCTGCCAGT	0_brunello_pub
genome_L2	1	1476	CSTB	CTTAAACCGGCCAACATACCCGTCTCgCACCgCGTGTCATTCAAGAGCCAGGGTTTcGAGACGTCGAAAGGAACGAGTAGCAT	CGTGTCATTCAAGAGCCAGG	0_brunello_pub
genome_L2	1	137392	FAM92A1	CTTAAACCGGCCAACATACCCGTCTCgCACCgCAGGCCCAGCTTTAAATGCGGTTTcGAGACGTCGAAAGGAACGAGTAGCAT	CAGGCCCAGCTTTAAATGCG	0_brunello_pub
genome_L2	1	286053	NSMCE2	CTTAAACCGGCCAACATACCCGTCTCgCACCgAGCAGACTCTACACCACTGAGTTTcGAGACGTCGAAAGGAACGAGTAGCAT	AGCAGACTCTACACCACTGA	0_brunello_pub
genome_L2	1	389860	PAGE2B	CTTAAACCGGCCAACATACCCGTCTCgCACCgTTAGGTCCAGGAGCCCACTGGTTTcGAGACGTCGAAAGGAACGAGTAGCAT	TTAGGTCCAGGAGCCCACTG	0_brunello_pub
genome_L2	1	6275	S100A4	CTTAAACCGGCCAACATACCCGTCTCgCACCgGAGCAACTTGGACAGCAACAGTTTcGAGACGTCGAAAGGAACGAGTAGCAT	GAGCAACTTGGACAGCAACA	0_brunello_pub
genome_L2	1	50852	TRAT1	CTTAAACCGGCCAACATACCCGTCTCgCACCgACAATGCTAGAAGTCCCCAGGTTTcGAGACGTCGAAAGGAACGAGTAGCAT	ACAATGCTAGAAGTCCCCAG	0_brunello_pub
genome_L2	1	80219	COQ10B	CTTAAACCGGCCAACATACCCGTCTCgCACCgTGTAGGCATCTTGTACTGATGTTTcGAGACGTCGAAAGGAACGAGTAGCAT	TGTAGGCATCTTGTACTGAT	0_brunello_pub
genome_L2	1	337972	KRTAP19-5	CTTAAACCGGCCAACATACCCGTCTCgCACCgTACGGAGGCTTCGATGACCTGTTTcGAGACGTCGAAAGGAACGAGTAGCAT	TACGGAGGCTTCGATGACCT	0_brunello_pub
genome_L2	1	166824	RASSF6	CTTAAACCGGCCAACATACCCGTCTCgCACCgCATGGTTCTATAGAGCACTGGTTTcGAGACGTCGAAAGGAACGAGTAGCAT	CATGGTTCTATAGAGCACTG	0_brunello_pub
genome_L2	1	90141	EFCAB11	CTTAAACCGGCCAACATACCCGTCTCgCACCgGCATGTGATGAAGATCACAAGTTTcGAGACGTCGAAAGGAACGAGTAGCAT	GCATGTGATGAAGATCACAA	0_brunello_pub
genome_L2	1	100129654	TCF24	CTTAAACCGGCCAACATACCCGTCTCgCACCgGGTGAGATGCGCGATGTAGGGTTTcGAGACGTCGAAAGGAACGAGTAGCAT	GGTGAGATGCGCGATGTAGG	0_brunello_pub
genome_L2	1	10910	SUGT1	CTTAAACCGGCCAACATACCCGTCTCgCACCgCTCGGATGCCCTAATCGACGGTTTcGAGACGTCGAAAGGAACGAGTAGCAT	CTCGGATGCCCTAATCGACG	0_brunello_pub
genome_L2	1	389493	NUPR1L	CTTAAACCGGCCAACATACCCGTCTCgCACCgGCCACCCATAAGCTACGAGGGTTTcGAGACGTCGAAAGGAACGAGTAGCAT	GCCACCCATAAGCTACGAGG	0_brunello_pub
genome_L2	1	57092	PCNP	CTTAAACCGGCCAACATACCCGTCTCgCACCgGGGGTTGTGTTCACCTCCGGGTTTcGAGACGTCGAAAGGAACGAGTAGCAT	GGGGTTGTGTTCACCTCCGG	0_brunello_pub
genome_L2	1	8820	HESX1	CTTAAACCGGCCAACATACCCGTCTCgCACCgTTGGGTGATCCACCACGCTAGTTTcGAGACGTCGAAAGGAACGAGTAGCAT	TTGGGTGATCCACCACGCTA	0_brunello_pub
genome_L2	1	6348	CCL3	CTTAAACCGGCCAACATACCCGTCTCgCACCgATTCTGTGGAATCTGCCGGGGTTTcGAGACGTCGAAAGGAACGAGTAGCAT	ATTCTGTGGAATCTGCCGGG	0_brunello_pub
genome_L2	1	285753	CEP57L1	CTTAAACCGGCCAACATACCCGTCTCgCACCgCTTCATAGCCCAAATAGCCAGTTTcGAGACGTCGAAAGGAACGAGTAGCAT	CTTCATAGCCCAAATAGCCA	0_brunello_pub
genome_L2	1	125113	KRT222	CTTAAACCGGCCAACATACCCGTCTCgCACCgAGCTCAAGCAGAACTCAAGGGTTTcGAGACGTCGAAAGGAACGAGTAGCAT	AGCTCAAGCAGAACTCAAGG	0_brunello_pub
genome_L2	1	6415	SEPW1	CTTAAACCGGCCAACATACCCGTCTCgCACCgCATCACTTCAAAGAACCCGGGTTTcGAGACGTCGAAAGGAACGAGTAGCAT	CATCACTTCAAAGAACCCGG	0_brunello_pub
genome_L2	1	9674	KIAA0040	CTTAAACCGGCCAACATACCCGTCTCgCACCgAGTGTGATGATCACCAAGAGGTTTcGAGACGTCGAAAGGAACGAGTAGCAT	AGTGTGATGATCACCAAGAG	0_brunello_pub
genome_L2	1	103910	MYL12B	CTTAAACCGGCCAACATACCCGTCTCgCACCgGGTGAAATTGATGGGCCCTGGTTTcGAGACGTCGAAAGGAACGAGTAGCAT	GGTGAAATTGATGGGCCCTG	0_brunello_pub
genome_L2	1	22800	RRAS2	CTTAAACCGGCCAACATACCCGTCTCgCACCgAGGTACCTGGATGAACTGGAGTTTcGAGACGTCGAAAGGAACGAGTAGCAT	AGGTACCTGGATGAACTGGA	0_brunello_pub
genome_L2	1	6359	CCL15	CTTAAACCGGCCAACATACCCGTCTCgCACCgGATGCTTTGTGAGATGTAGGGTTTcGAGACGTCGAAAGGAACGAGTAGCAT	GATGCTTTGTGAGATGTAGG	0_brunello_pub
genome_L2	1	613212	CTXN3	CTTAAACCGGCCAACATACCCGTCTCgCACCgTCTGCTGATTCGTTCCCAAGGTTTcGAGACGTCGAAAGGAACGAGTAGCAT	TCTGCTGATTCGTTCCCAAG	0_brunello_pub
genome_L2	1	5092	PCBD1	CTTAAACCGGCCAACATACCCGTCTCgCACCgCGTTAAACCATTCAGGATGGGTTTcGAGACGTCGAAAGGAACGAGTAGCAT	CGTTAAACCATTCAGGATGG	0_brunello_pub
genome_L2	1	6727	SRP14	CTTAAACCGGCCAACATACCCGTCTCgCACCgCATTCCAAAGAAGGGTACTGGTTTcGAGACGTCGAAAGGAACGAGTAGCAT	CATTCCAAAGAAGGGTACTG	0_brunello_pub
genome_L2	1	145645	C15orf43	CTTAAACCGGCCAACATACCCGTCTCgCACCgTCATGCCTACTATCTCTCTGGTTTcGAGACGTCGAAAGGAACGAGTAGCAT	TCATGCCTACTATCTCTCTG	0_brunello_pub
genome_L2	1	900	CCNG1	CTTAAACCGGCCAACATACCCGTCTCgCACCgAAGGTCACTTACCTTTCAAGGTTTcGAGACGTCGAAAGGAACGAGTAGCAT	AAGGTCACTTACCTTTCAAG	0_brunello_pub
genome_L2	1	101927322	LOC101927322	CTTAAACCGGCCAACATACCCGTCTCgCACCgGAAGAACAAATCTGGCAGCGGTTTcGAGACGTCGAAAGGAACGAGTAGCAT	GAAGAACAAATCTGGCAGCG	0_brunello_pub
genome_L2	1	6228	RPS23	CTTAAACCGGCCAACATACCCGTCTCgCACCgGTCGTGGACTTCGTACTGCTGTTTcGAGACGTCGAAAGGAACGAGTAGCAT	GTCGTGGACTTCGTACTGCT	0_brunello_pub
genome_L2	1	84272	YIPF4	CTTAAACCGGCCAACATACCCGTCTCgCACCgGCATTGGCATCAAAACACATGTTTcGAGACGTCGAAAGGAACGAGTAGCAT	GCATTGGCATCAAAACACAT	0_brunello_pub
genome_L2	1	389658	FAM150A	CTTAAACCGGCCAACATACCCGTCTCgCACCgCAGGAAGAGTGCGGGCAAAGGTTTcGAGACGTCGAAAGGAACGAGTAGCAT	CAGGAAGAGTGCGGGCAAAG	0_brunello_pub
genome_L2	1	389376	SFTA2	CTTAAACCGGCCAACATACCCGTCTCgCACCgTTCAGTTGCAAAGTCATACCGTTTcGAGACGTCGAAAGGAACGAGTAGCAT	TTCAGTTGCAAAGTCATACC	0_brunello_pub
genome_L2	1	80298	MTERF2	CTTAAACCGGCCAACATACCCGTCTCgCACCgGAGAGTTATCTAGATGTAGGGTTTcGAGACGTCGAAAGGAACGAGTAGCAT	GAGAGTTATCTAGATGTAGG	0_brunello_pub
genome_L2	1	375035	SFT2D2	CTTAAACCGGCCAACATACCCGTCTCgCACCgCAGGACACGGAGGACCGGAGGTTTcGAGACGTCGAAAGGAACGAGTAGCAT	CAGGACACGGAGGACCGGAG	0_brunello_pub
genome_L2	1	9450	LY86	CTTAAACCGGCCAACATACCCGTCTCgCACCgGAAGTGCTCTACCAGAGTTGGTTTcGAGACGTCGAAAGGAACGAGTAGCAT	GAAGTGCTCTACCAGAGTTG	0_brunello_pub
genome_L2	1	81605	URM1	CTTAAACCGGCCAACATACCCGTCTCgCACCgAGTCACTTTGCCTGGACAGGGTTTcGAGACGTCGAAAGGAACGAGTAGCAT	AGTCACTTTGCCTGGACAGG	0_brunello_pub
genome_L2	1	2315	MLANA	CTTAAACCGGCCAACATACCCGTCTCgCACCgGCACGGCCACTCTTACACCAGTTTcGAGACGTCGAAAGGAACGAGTAGCAT	GCACGGCCACTCTTACACCA	0_brunello_pub
genome_L2	1	79017	GGCT	CTTAAACCGGCCAACATACCCGTCTCgCACCgCACAGAAGAACGCCGCCGAGGTTTcGAGACGTCGAAAGGAACGAGTAGCAT	CACAGAAGAACGCCGCCGAG	0_brunello_pub
genome_L2	1	7763	ZFAND5	CTTAAACCGGCCAACATACCCGTCTCgCACCgGTACTGGGCTGAGAAACTGAGTTTcGAGACGTCGAAAGGAACGAGTAGCAT	GTACTGGGCTGAGAAACTGA	0_brunello_pub
genome_L2	1	51660	MPC1	CTTAAACCGGCCAACATACCCGTCTCgCACCgAGTCTCCAGAGATTATCAGTGTTTcGAGACGTCGAAAGGAACGAGTAGCAT	AGTCTCCAGAGATTATCAGT	0_brunello_pub
genome_L2	1	8360	HIST1H4D	CTTAAACCGGCCAACATACCCGTCTCgCACCgAAATACGCTTGACGCCGCCGGTTTcGAGACGTCGAAAGGAACGAGTAGCAT	AAATACGCTTGACGCCGCCG	0_brunello_pub
genome_L2	1	2069	EREG	CTTAAACCGGCCAACATACCCGTCTCgCACCgATGGAATCACAGTTGTACTGGTTTcGAGACGTCGAAAGGAACGAGTAGCAT	ATGGAATCACAGTTGTACTG	0_brunello_pub
genome_L2	1	100505478	LOC100505478	CTTAAACCGGCCAACATACCCGTCTCgCACCgCAAGGTTCCCAGTCAAACCCGTTTcGAGACGTCGAAAGGAACGAGTAGCAT	CAAGGTTCCCAGTCAAACCC	0_brunello_pub
genome_L2	1	255758	TCTEX1D2	CTTAAACCGGCCAACATACCCGTCTCgCACCgGATACAGTCTTTAACCACAGGTTTcGAGACGTCGAAAGGAACGAGTAGCAT	GATACAGTCTTTAACCACAG	0_brunello_pub
genome_L2	1	140836	BANF2	CTTAAACCGGCCAACATACCCGTCTCgCACCgTGGAGAAAAGGATGTCTGCTGTTTcGAGACGTCGAAAGGAACGAGTAGCAT	TGGAGAAAAGGATGTCTGCT	0_brunello_pub
genome_L2	1	552889	ATXN7L3B	CTTAAACCGGCCAACATACCCGTCTCgCACCgCCTGGATACTAACAAGCTAGGTTTcGAGACGTCGAAAGGAACGAGTAGCAT	CCTGGATACTAACAAGCTAG	0_brunello_pub
genome_L2	1	153733	CCDC112	CTTAAACCGGCCAACATACCCGTCTCgCACCgCTGGTGATCATAATCATCCCGTTTcGAGACGTCGAAAGGAACGAGTAGCAT	CTGGTGATCATAATCATCCC	0_brunello_pub
genome_L2	1	9166	EBAG9	CTTAAACCGGCCAACATACCCGTCTCgCACCgCCAGTGTAAAGATCGAAGGAGTTTcGAGACGTCGAAAGGAACGAGTAGCAT	CCAGTGTAAAGATCGAAGGA	0_brunello_pub
genome_L2	1	100129543	ZNF730	CTTAAACCGGCCAACATACCCGTCTCgCACCgCCCTACCAATGTGAGAAATGGTTTcGAGACGTCGAAAGGAACGAGTAGCAT	CCCTACCAATGTGAGAAATG	0_brunello_pub
genome_L2	1	90488	TMEM263	CTTAAACCGGCCAACATACCCGTCTCgCACCgCTTAATGATGAACCACCAGAGTTTcGAGACGTCGAAAGGAACGAGTAGCAT	CTTAATGATGAACCACCAGA	0_brunello_pub
genome_L2	1	9978	RBX1	CTTAAACCGGCCAACATACCCGTCTCgCACCgATGGATGTGGATACCCCGAGGTTTcGAGACGTCGAAAGGAACGAGTAGCAT	ATGGATGTGGATACCCCGAG	0_brunello_pub
genome_L2	1	3146	HMGB1	CTTAAACCGGCCAACATACCCGTCTCgCACCgGAAGTGCTCAGAGAGGTGGAGTTTcGAGACGTCGAAAGGAACGAGTAGCAT	GAAGTGCTCAGAGAGGTGGA	0_brunello_pub
genome_L2	1	1669	DEFA4	CTTAAACCGGCCAACATACCCGTCTCgCACCgCTACCAAGAGAATAGCAGCGGTTTcGAGACGTCGAAAGGAACGAGTAGCAT	CTACCAAGAGAATAGCAGCG	0_brunello_pub
genome_L2	1	139067	SPANXN3	CTTAAACCGGCCAACATACCCGTCTCgCACCgGCCAACTTCCAGCACCAATGGTTTcGAGACGTCGAAAGGAACGAGTAGCAT	GCCAACTTCCAGCACCAATG	0_brunello_pub
genome_L2	1	100534592	URGCP-MRPS24	CTTAAACCGGCCAACATACCCGTCTCgCACCgGATTGCGAGTTCCGTTATGGGTTTcGAGACGTCGAAAGGAACGAGTAGCAT	GATTGCGAGTTCCGTTATGG	0_brunello_pub
genome_L2	1	53822	FXYD7	CTTAAACCGGCCAACATACCCGTCTCgCACCgATCTTCCCCAGACTACAACAGTTTcGAGACGTCGAAAGGAACGAGTAGCAT	ATCTTCCCCAGACTACAACA	0_brunello_pub
genome_L2	1	51351	ZNF117	CTTAAACCGGCCAACATACCCGTCTCgCACCgGTTGAGTGTAAACAGCACAAGTTTcGAGACGTCGAAAGGAACGAGTAGCAT	GTTGAGTGTAAACAGCACAA	0_brunello_pub
genome_L2	1	81853	TMEM14B	CTTAAACCGGCCAACATACCCGTCTCgCACCgCAGGATCCAAGGAACGTTTGGTTTcGAGACGTCGAAAGGAACGAGTAGCAT	CAGGATCCAAGGAACGTTTG	0_brunello_pub
genome_L2	1	63877	FAM204A	CTTAAACCGGCCAACATACCCGTCTCgCACCgCGTCCTCAAATGAAACCCAGGTTTcGAGACGTCGAAAGGAACGAGTAGCAT	CGTCCTCAAATGAAACCCAG	0_brunello_pub
genome_L2	1	84324	SARNP	CTTAAACCGGCCAACATACCCGTCTCgCACCgAGAATACCTACCTCAGTCTGGTTTcGAGACGTCGAAAGGAACGAGTAGCAT	AGAATACCTACCTCAGTCTG	0_brunello_pub
genome_L2	1	26519	TIMM10	CTTAAACCGGCCAACATACCCGTCTCgCACCgGAGGAGGCACACACTTCCGGGTTTcGAGACGTCGAAAGGAACGAGTAGCAT	GAGGAGGCACACACTTCCGG	0_brunello_pub
genome_L2	1	10651	MTX2	CTTAAACCGGCCAACATACCCGTCTCgCACCgACACCACTGAAGATACAGCTGTTTcGAGACGTCGAAAGGAACGAGTAGCAT	ACACCACTGAAGATACAGCT	0_brunello_pub
genome_L2	1	56271	BEX4	CTTAAACCGGCCAACATACCCGTCTCgCACCgAATGCCCAACAAGAAAACGAGTTTcGAGACGTCGAAAGGAACGAGTAGCAT	AATGCCCAACAAGAAAACGA	0_brunello_pub
genome_L2	1	57456	KIAA1143	CTTAAACCGGCCAACATACCCGTCTCgCACCgGGAACCAGGTATCGTACGTGGTTTcGAGACGTCGAAAGGAACGAGTAGCAT	GGAACCAGGTATCGTACGTG	0_brunello_pub
genome_L2	1	6700	SPRR2A	CTTAAACCGGCCAACATACCCGTCTCgCACCgGGCGTGGGGCACACAGGAGGGTTTcGAGACGTCGAAAGGAACGAGTAGCAT	GGCGTGGGGCACACAGGAGG	0_brunello_pub
genome_L2	1	119504	ANAPC16	CTTAAACCGGCCAACATACCCGTCTCgCACCgTAGGTGAAAAGGGCTTTCCGGTTTcGAGACGTCGAAAGGAACGAGTAGCAT	TAGGTGAAAAGGGCTTTCCG	0_brunello_pub
genome_L2	1	56477	CCL28	CTTAAACCGGCCAACATACCCGTCTCgCACCgACAACCATACTGTTAAGCAGGTTTcGAGACGTCGAAAGGAACGAGTAGCAT	ACAACCATACTGTTAAGCAG	0_brunello_pub
genome_L2	1	101927844	LOC101927844	CTTAAACCGGCCAACATACCCGTCTCgCACCgAAGGTGCCTAGGAGATGGCGGTTTcGAGACGTCGAAAGGAACGAGTAGCAT	AAGGTGCCTAGGAGATGGCG	0_brunello_pub
genome_L2	1	407738	FAM19A1	CTTAAACCGGCCAACATACCCGTCTCgCACCgTATCCACAAATACAGGACCCGTTTcGAGACGTCGAAAGGAACGAGTAGCAT	TATCCACAAATACAGGACCC	0_brunello_pub
genome_L2	1	79780	CCDC82	CTTAAACCGGCCAACATACCCGTCTCgCACCgGAAGAAGAAGACATCAAGCGGTTTcGAGACGTCGAAAGGAACGAGTAGCAT	GAAGAAGAAGACATCAAGCG	0_brunello_pub
genome_L2	1	9804	TOMM20	CTTAAACCGGCCAACATACCCGTCTCgCACCgGGAGAGAGCTGGGCTTTCCAGTTTcGAGACGTCGAAAGGAACGAGTAGCAT	GGAGAGAGCTGGGCTTTCCA	0_brunello_pub
genome_L2	1	145282	MIPOL1	CTTAAACCGGCCAACATACCCGTCTCgCACCgGGATAGAATCTACAAGACCAGTTTcGAGACGTCGAAAGGAACGAGTAGCAT	GGATAGAATCTACAAGACCA	0_brunello_pub
genome_L2	1	7035	TFPI	CTTAAACCGGCCAACATACCCGTCTCgCACCgTGTGAACGTTTCAAGTATGGGTTTcGAGACGTCGAAAGGAACGAGTAGCAT	TGTGAACGTTTCAAGTATGG	0_brunello_pub
genome_L2	1	54829	ASPN	CTTAAACCGGCCAACATACCCGTCTCgCACCgTAACCACAAAGAAGTTGCGAGTTTcGAGACGTCGAAAGGAACGAGTAGCAT	TAACCACAAAGAAGTTGCGA	0_brunello_pub
genome_L2	1	64581	CLEC7A	CTTAAACCGGCCAACATACCCGTCTCgCACCgATGATTGTGTGGGTTGACTGGTTTcGAGACGTCGAAAGGAACGAGTAGCAT	ATGATTGTGTGGGTTGACTG	0_brunello_pub
genome_L2	1	55859	BEX1	CTTAAACCGGCCAACATACCCGTCTCgCACCgGTGTGCCTAGAGGAAATCGTGTTTcGAGACGTCGAAAGGAACGAGTAGCAT	GTGTGCCTAGAGGAAATCGT	0_brunello_pub
genome_L2	1	493869	GPX8	CTTAAACCGGCCAACATACCCGTCTCgCACCgGGTTTCACTAGTTGTAAACGGTTTcGAGACGTCGAAAGGAACGAGTAGCAT	GGTTTCACTAGTTGTAAACG	0_brunello_pub
genome_L2	1	5132	PDC	CTTAAACCGGCCAACATACCCGTCTCgCACCgACTGTCTACGGTATTTACGAGTTTcGAGACGTCGAAAGGAACGAGTAGCAT	ACTGTCTACGGTATTTACGA	0_brunello_pub
genome_L2	1	84520	C14orf142	CTTAAACCGGCCAACATACCCGTCTCgCACCgGAGCTGCTGGGAGAGTACGTGTTTcGAGACGTCGAAAGGAACGAGTAGCAT	GAGCTGCTGGGAGAGTACGT	0_brunello_pub
genome_L2	1	4673	NAP1L1	CTTAAACCGGCCAACATACCCGTCTCgCACCgTGACAAAGACATACAGGATGGTTTcGAGACGTCGAAAGGAACGAGTAGCAT	TGACAAAGACATACAGGATG	0_brunello_pub
genome_L2	1	100996939	PYURF	CTTAAACCGGCCAACATACCCGTCTCgCACCgAGGCCAGCGAGTTACCTGAGGTTTcGAGACGTCGAAAGGAACGAGTAGCAT	AGGCCAGCGAGTTACCTGAG	0_brunello_pub
genome_L2	1	64089	SNX16	CTTAAACCGGCCAACATACCCGTCTCgCACCgAGGCTATCAAATGGACCCGGGTTTcGAGACGTCGAAAGGAACGAGTAGCAT	AGGCTATCAAATGGACCCGG	0_brunello_pub
genome_L2	1	10632	ATP5L	CTTAAACCGGCCAACATACCCGTCTCgCACCgCTCACCGTTCACCAGCGCCGGTTTcGAGACGTCGAAAGGAACGAGTAGCAT	CTCACCGTTCACCAGCGCCG	0_brunello_pub
genome_L2	1	388276	C16orf97	CTTAAACCGGCCAACATACCCGTCTCgCACCgACCAGCAAGTTATTTCTGTGGTTTcGAGACGTCGAAAGGAACGAGTAGCAT	ACCAGCAAGTTATTTCTGTG	0_brunello_pub
genome_L2	1	84516	DCTN5	CTTAAACCGGCCAACATACCCGTCTCgCACCgGAATGACTGTATTATCCGAGGTTTcGAGACGTCGAAAGGAACGAGTAGCAT	GAATGACTGTATTATCCGAG	0_brunello_pub
genome_L2	1	51318	MRPL35	CTTAAACCGGCCAACATACCCGTCTCgCACCgCTACCTATTAAGGATCACTGGTTTcGAGACGTCGAAAGGAACGAGTAGCAT	CTACCTATTAAGGATCACTG	0_brunello_pub
genome_L2	1	390155	OR5T1	CTTAAACCGGCCAACATACCCGTCTCgCACCgGCTGGTTGTACCGATCATTGGTTTcGAGACGTCGAAAGGAACGAGTAGCAT	GCTGGTTGTACCGATCATTG	0_brunello_pub
genome_L2	1	10671	DCTN6	CTTAAACCGGCCAACATACCCGTCTCgCACCgTTAGGGTGGATCACTGTCCGGTTTcGAGACGTCGAAAGGAACGAGTAGCAT	TTAGGGTGGATCACTGTCCG	0_brunello_pub
genome_L2	1	3925	STMN1	CTTAAACCGGCCAACATACCCGTCTCgCACCgAGCTGCAGAAGAAAGACGCAGTTTcGAGACGTCGAAAGGAACGAGTAGCAT	AGCTGCAGAAGAAAGACGCA	0_brunello_pub
genome_L2	1	5437	POLR2H	CTTAAACCGGCCAACATACCCGTCTCgCACCgTGTGAAGGATATTGACCCGGGTTTcGAGACGTCGAAAGGAACGAGTAGCAT	TGTGAAGGATATTGACCCGG	0_brunello_pub
genome_L2	1	9081	PRY	CTTAAACCGGCCAACATACCCGTCTCgCACCgTTTCCAAGGCTACCACCAGAGTTTcGAGACGTCGAAAGGAACGAGTAGCAT	TTTCCAAGGCTACCACCAGA	0_brunello_pub
genome_L2	1	7103	TSPAN8	CTTAAACCGGCCAACATACCCGTCTCgCACCgCAATATGTCCACAGCAACGTGTTTcGAGACGTCGAAAGGAACGAGTAGCAT	CAATATGTCCACAGCAACGT	0_brunello_pub
genome_L2	1	6372	CXCL6	CTTAAACCGGCCAACATACCCGTCTCgCACCgCAAAACGATTGGTAAACTGCGTTTcGAGACGTCGAAAGGAACGAGTAGCAT	CAAAACGATTGGTAAACTGC	0_brunello_pub
genome_L2	1	51327	AHSP	CTTAAACCGGCCAACATACCCGTCTCgCACCgGCTGAACTCCTTCAATCCTGGTTTcGAGACGTCGAAAGGAACGAGTAGCAT	GCTGAACTCCTTCAATCCTG	0_brunello_pub
genome_L2	1	26515	TIMM10B	CTTAAACCGGCCAACATACCCGTCTCgCACCgGCTGCACGTAAGCGGCCATGGTTTcGAGACGTCGAAAGGAACGAGTAGCAT	GCTGCACGTAAGCGGCCATG	0_brunello_pub
genome_L2	1	90411	MCFD2	CTTAAACCGGCCAACATACCCGTCTCgCACCgATGGACATGAGTGATGGCTGGTTTcGAGACGTCGAAAGGAACGAGTAGCAT	ATGGACATGAGTGATGGCTG	0_brunello_pub
genome_L2	1	9502	XAGE2	CTTAAACCGGCCAACATACCCGTCTCgCACCgAGAAACCACCCACTAAAAGTGTTTcGAGACGTCGAAAGGAACGAGTAGCAT	AGAAACCACCCACTAAAAGT	0_brunello_pub
genome_L2	1	245802	MS4A6E	CTTAAACCGGCCAACATACCCGTCTCgCACCgGTCCAACTTACACTGCAATGGTTTcGAGACGTCGAAAGGAACGAGTAGCAT	GTCCAACTTACACTGCAATG	0_brunello_pub
genome_L2	1	9270	ITGB1BP1	CTTAAACCGGCCAACATACCCGTCTCgCACCgTCTTTCACGATCCAGCACTGGTTTcGAGACGTCGAAAGGAACGAGTAGCAT	TCTTTCACGATCCAGCACTG	0_brunello_pub
genome_L2	1	375704	ENHO	CTTAAACCGGCCAACATACCCGTCTCgCACCgTTCAGAGAGAGAGTCAACGTGTTTcGAGACGTCGAAAGGAACGAGTAGCAT	TTCAGAGAGAGAGTCAACGT	0_brunello_pub
genome_L2	1	222166	MTURN	CTTAAACCGGCCAACATACCCGTCTCgCACCgGCACCATTTCTCCGCAACGTGTTTcGAGACGTCGAAAGGAACGAGTAGCAT	GCACCATTTCTCCGCAACGT	0_brunello_pub
genome_L2	1	9367	RAB9A	CTTAAACCGGCCAACATACCCGTCTCgCACCgAGGAGCGATTCCGAAGCCTGGTTTcGAGACGTCGAAAGGAACGAGTAGCAT	AGGAGCGATTCCGAAGCCTG	0_brunello_pub
genome_L2	1	64981	MRPL34	CTTAAACCGGCCAACATACCCGTCTCgCACCgAACGCTGCCGACCTACTCGTGTTTcGAGACGTCGAAAGGAACGAGTAGCAT	AACGCTGCCGACCTACTCGT	0_brunello_pub
genome_L2	1	448835	LCE6A	CTTAAACCGGCCAACATACCCGTCTCgCACCgGTTGTCATTCCAGTTCCCAAGTTTcGAGACGTCGAAAGGAACGAGTAGCAT	GTTGTCATTCCAGTTCCCAA	0_brunello_pub
genome_L2	1	388325	SCIMP	CTTAAACCGGCCAACATACCCGTCTCgCACCgAGAGAAGGCCAATTCCTCGGGTTTcGAGACGTCGAAAGGAACGAGTAGCAT	AGAGAAGGCCAATTCCTCGG	0_brunello_pub
genome_L2	1	1346	COX7A1	CTTAAACCGGCCAACATACCCGTCTCgCACCgGTTCTGAAAGCGGTTCCGGGGTTTcGAGACGTCGAAAGGAACGAGTAGCAT	GTTCTGAAAGCGGTTCCGGG	0_brunello_pub
genome_L2	1	91298	C12orf29	CTTAAACCGGCCAACATACCCGTCTCgCACCgGCCGTGTGTGTTTGTGACGGGTTTcGAGACGTCGAAAGGAACGAGTAGCAT	GCCGTGTGTGTTTGTGACGG	0_brunello_pub
genome_L2	1	51529	ANAPC11	CTTAAACCGGCCAACATACCCGTCTCgCACCgGTGGCCAACGATGAGAACTGGTTTcGAGACGTCGAAAGGAACGAGTAGCAT	GTGGCCAACGATGAGAACTG	0_brunello_pub
genome_L2	1	1178	CLC	CTTAAACCGGCCAACATACCCGTCTCgCACCgCTGGCAGGTGCCATACACAGGTTTcGAGACGTCGAAAGGAACGAGTAGCAT	CTGGCAGGTGCCATACACAG	0_brunello_pub
genome_L2	1	6701	SPRR2B	CTTAAACCGGCCAACATACCCGTCTCgCACCgCAGGGCTCAGGGCACTTCGGGTTTcGAGACGTCGAAAGGAACGAGTAGCAT	CAGGGCTCAGGGCACTTCGG	0_brunello_pub
genome_L2	1	4696	NDUFA3	CTTAAACCGGCCAACATACCCGTCTCgCACCgGTACTCCGTCATGATCAACAGTTTcGAGACGTCGAAAGGAACGAGTAGCAT	GTACTCCGTCATGATCAACA	0_brunello_pub
genome_L2	1	54931	TRMT10C	CTTAAACCGGCCAACATACCCGTCTCgCACCgCAAGCTGCTAGAAACCACTGGTTTcGAGACGTCGAAAGGAACGAGTAGCAT	CAAGCTGCTAGAAACCACTG	0_brunello_pub
genome_L2	1	130888	FBXO36	CTTAAACCGGCCAACATACCCGTCTCgCACCgGTGTGATGTTTGACAAAGCCGTTTcGAGACGTCGAAAGGAACGAGTAGCAT	GTGTGATGTTTGACAAAGCC	0_brunello_pub
genome_L2	1	1603	DAD1	CTTAAACCGGCCAACATACCCGTCTCgCACCgTGAAGGGGAAGGTCCCCACGGTTTcGAGACGTCGAAAGGAACGAGTAGCAT	TGAAGGGGAAGGTCCCCACG	0_brunello_pub
genome_L2	1	10022	INSL5	CTTAAACCGGCCAACATACCCGTCTCgCACCgGGGATCCCTCAAGCTCAGCAGTTTcGAGACGTCGAAAGGAACGAGTAGCAT	GGGATCCCTCAAGCTCAGCA	0_brunello_pub
genome_L2	1	92610	TIFA	CTTAAACCGGCCAACATACCCGTCTCgCACCgCATCCTGGCCAGTTGCAGTGGTTTcGAGACGTCGAAAGGAACGAGTAGCAT	CATCCTGGCCAGTTGCAGTG	0_brunello_pub
genome_L2	1	3015	H2AFZ	CTTAAACCGGCCAACATACCCGTCTCgCACCgACAACTACTGACCTGCAAGCGTTTcGAGACGTCGAAAGGAACGAGTAGCAT	ACAACTACTGACCTGCAAGC	0_brunello_pub
genome_L2	1	4889	NPY5R	CTTAAACCGGCCAACATACCCGTCTCgCACCgTGGGAAATCAGAATTCCGAGGTTTcGAGACGTCGAAAGGAACGAGTAGCAT	TGGGAAATCAGAATTCCGAG	0_brunello_pub
genome_L2	1	6991	TCTE3	CTTAAACCGGCCAACATACCCGTCTCgCACCgGTCCAGCAGATACTAACAGTGTTTcGAGACGTCGAAAGGAACGAGTAGCAT	GTCCAGCAGATACTAACAGT	0_brunello_pub
genome_L2	1	57047	PLSCR2	CTTAAACCGGCCAACATACCCGTCTCgCACCgCTTAAGTATTCCAATCCTGGGTTTcGAGACGTCGAAAGGAACGAGTAGCAT	CTTAAGTATTCCAATCCTGG	0_brunello_pub
genome_L2	1	127687	C1orf122	CTTAAACCGGCCAACATACCCGTCTCgCACCgCGGGCTCAGACTGGTCACGGGTTTcGAGACGTCGAAAGGAACGAGTAGCAT	CGGGCTCAGACTGGTCACGG	0_brunello_pub
genome_L2	1	118487	CHCHD1	CTTAAACCGGCCAACATACCCGTCTCgCACCgTGGCGCGGTTTGGGAACCCGGTTTcGAGACGTCGAAAGGAACGAGTAGCAT	TGGCGCGGTTTGGGAACCCG	0_brunello_pub
genome_L2	1	50856	CLEC4A	CTTAAACCGGCCAACATACCCGTCTCgCACCgGAAGGACTGTGCTAGAATGGGTTTcGAGACGTCGAAAGGAACGAGTAGCAT	GAAGGACTGTGCTAGAATGG	0_brunello_pub
genome_L2	1	102724279	LOC102724279	CTTAAACCGGCCAACATACCCGTCTCgCACCgAACCAGGCGACATCCTGGATGTTTcGAGACGTCGAAAGGAACGAGTAGCAT	AACCAGGCGACATCCTGGAT	0_brunello_pub
genome_L2	1	54962	TIPIN	CTTAAACCGGCCAACATACCCGTCTCgCACCgTACCCAAGCTGGATGCTCAGGTTTcGAGACGTCGAAAGGAACGAGTAGCAT	TACCCAAGCTGGATGCTCAG	0_brunello_pub
genome_L2	1	403274	OR5H15	CTTAAACCGGCCAACATACCCGTCTCgCACCgACCAAGAATGCCAAGAACAGGTTTcGAGACGTCGAAAGGAACGAGTAGCAT	ACCAAGAATGCCAAGAACAG	0_brunello_pub
genome_L2	1	10001	MED6	CTTAAACCGGCCAACATACCCGTCTCgCACCgTCATCATTCGGAAGCAACAGGTTTcGAGACGTCGAAAGGAACGAGTAGCAT	TCATCATTCGGAAGCAACAG	0_brunello_pub
genome_L2	1	5948	RBP2	CTTAAACCGGCCAACATACCCGTCTCgCACCgACGTACTGCAATCTTGCGGGGTTTcGAGACGTCGAAAGGAACGAGTAGCAT	ACGTACTGCAATCTTGCGGG	0_brunello_pub
genome_L2	1	4969	OGN	CTTAAACCGGCCAACATACCCGTCTCgCACCgCAAACACACAGCAGACACGTGTTTcGAGACGTCGAAAGGAACGAGTAGCAT	CAAACACACAGCAGACACGT	0_brunello_pub
genome_L2	1	6703	SPRR2D	CTTAAACCGGCCAACATACCCGTCTCgCACCgGGACACTTTGGTGATGGGCAGTTTcGAGACGTCGAAAGGAACGAGTAGCAT	GGACACTTTGGTGATGGGCA	0_brunello_pub
genome_L2	1	158511	CSAG1	CTTAAACCGGCCAACATACCCGTCTCgCACCgAGTAGACTGTACAGAGACACGTTTcGAGACGTCGAAAGGAACGAGTAGCAT	AGTAGACTGTACAGAGACAC	0_brunello_pub
genome_L2	1	6045	RNF2	CTTAAACCGGCCAACATACCCGTCTCgCACCgCCCTTGACTAGACTGCAGCGGTTTcGAGACGTCGAAAGGAACGAGTAGCAT	CCCTTGACTAGACTGCAGCG	0_brunello_pub
genome_L2	1	728485	LOC728485	CTTAAACCGGCCAACATACCCGTCTCgCACCgCTCGCCCTCAGAATGCAGAGGTTTcGAGACGTCGAAAGGAACGAGTAGCAT	CTCGCCCTCAGAATGCAGAG	0_brunello_pub
genome_L2	1	3094	HINT1	CTTAAACCGGCCAACATACCCGTCTCgCACCgGGTATCACCAGAAAATGTGTGTTTcGAGACGTCGAAAGGAACGAGTAGCAT	GGTATCACCAGAAAATGTGT	0_brunello_pub
genome_L2	1	11345	GABARAPL2	CTTAAACCGGCCAACATACCCGTCTCgCACCgTCGAGCGAAATATCCCGACAGTTTcGAGACGTCGAAAGGAACGAGTAGCAT	TCGAGCGAAATATCCCGACA	0_brunello_pub
genome_L2	1	892	CCNC	CTTAAACCGGCCAACATACCCGTCTCgCACCgCTTGAAATATACCGTAGCAGGTTTcGAGACGTCGAAAGGAACGAGTAGCAT	CTTGAAATATACCGTAGCAG	0_brunello_pub
genome_L2	1	245711	SPDYA	CTTAAACCGGCCAACATACCCGTCTCgCACCgTGACGCTGTATAACCAGACAGTTTcGAGACGTCGAAAGGAACGAGTAGCAT	TGACGCTGTATAACCAGACA	0_brunello_pub
genome_L2	1	55312	RFK	CTTAAACCGGCCAACATACCCGTCTCgCACCgCCAACCATAGTAAATACCAGGTTTcGAGACGTCGAAAGGAACGAGTAGCAT	CCAACCATAGTAAATACCAG	0_brunello_pub
genome_L2	1	3612	IMPA1	CTTAAACCGGCCAACATACCCGTCTCgCACCgTCTTAACCGACAACCCCACAGTTTcGAGACGTCGAAAGGAACGAGTAGCAT	TCTTAACCGACAACCCCACA	0_brunello_pub
genome_L2	1	6347	CCL2	CTTAAACCGGCCAACATACCCGTCTCgCACCgCAGCCACCTTCATTCCCCAAGTTTcGAGACGTCGAAAGGAACGAGTAGCAT	CAGCCACCTTCATTCCCCAA	0_brunello_pub
genome_L2	1	153443	SRFBP1	CTTAAACCGGCCAACATACCCGTCTCgCACCgGTCATCAAAGAATGCTTCAGGTTTcGAGACGTCGAAAGGAACGAGTAGCAT	GTCATCAAAGAATGCTTCAG	0_brunello_pub
genome_L2	1	441478	NRARP	CTTAAACCGGCCAACATACCCGTCTCgCACCgTGTGCGCAAGGGCAACACGCGTTTcGAGACGTCGAAAGGAACGAGTAGCAT	TGTGCGCAAGGGCAACACGC	0_brunello_pub
genome_L2	1	1033	CDKN3	CTTAAACCGGCCAACATACCCGTCTCgCACCgCTGGATCTCTACCAGCAATGGTTTcGAGACGTCGAAAGGAACGAGTAGCAT	CTGGATCTCTACCAGCAATG	0_brunello_pub
genome_L2	1	57002	YAE1D1	CTTAAACCGGCCAACATACCCGTCTCgCACCgAAATCTACAACATGGGACGGGTTTcGAGACGTCGAAAGGAACGAGTAGCAT	AAATCTACAACATGGGACGG	0_brunello_pub
genome_L2	1	115265	DDIT4L	CTTAAACCGGCCAACATACCCGTCTCgCACCgTCCTGAACCCAACCTCAACGGTTTcGAGACGTCGAAAGGAACGAGTAGCAT	TCCTGAACCCAACCTCAACG	0_brunello_pub
genome_L2	1	2170	FABP3	CTTAAACCGGCCAACATACCCGTCTCgCACCgGATGACTACATGAAGTCACTGTTTcGAGACGTCGAAAGGAACGAGTAGCAT	GATGACTACATGAAGTCACT	0_brunello_pub
genome_L2	1	2961	GTF2E2	CTTAAACCGGCCAACATACCCGTCTCgCACCgTGATAGACACGGCATCAGCGGTTTcGAGACGTCGAAAGGAACGAGTAGCAT	TGATAGACACGGCATCAGCG	0_brunello_pub
genome_L2	1	84191	FAM96A	CTTAAACCGGCCAACATACCCGTCTCgCACCgAGAGTCGCCAAAGAGCAATGGTTTcGAGACGTCGAAAGGAACGAGTAGCAT	AGAGTCGCCAAAGAGCAATG	0_brunello_pub
genome_L2	1	100507462	LOC100507462	CTTAAACCGGCCAACATACCCGTCTCgCACCgTCGCCCAAGCTAGAGTGCAGGTTTcGAGACGTCGAAAGGAACGAGTAGCAT	TCGCCCAAGCTAGAGTGCAG	0_brunello_pub
genome_L2	1	26339	OR5K1	CTTAAACCGGCCAACATACCCGTCTCgCACCgCTGCATTCAGATGACCACAGGTTTcGAGACGTCGAAAGGAACGAGTAGCAT	CTGCATTCAGATGACCACAG	0_brunello_pub
genome_L2	1	646486	FABP12	CTTAAACCGGCCAACATACCCGTCTCgCACCgTTTGAGGAAATCACGCCAGGGTTTcGAGACGTCGAAAGGAACGAGTAGCAT	TTTGAGGAAATCACGCCAGG	0_brunello_pub
genome_L2	1	340542	BEX5	CTTAAACCGGCCAACATACCCGTCTCgCACCgTGATATGGAACGGTTCATGGGTTTcGAGACGTCGAAAGGAACGAGTAGCAT	TGATATGGAACGGTTCATGG	0_brunello_pub
genome_L2	1	51122	COMMD2	CTTAAACCGGCCAACATACCCGTCTCgCACCgAGTAGTGACACTGTCCAGCAGTTTcGAGACGTCGAAAGGAACGAGTAGCAT	AGTAGTGACACTGTCCAGCA	0_brunello_pub
genome_L2	1	339804	C2orf74	CTTAAACCGGCCAACATACCCGTCTCgCACCgCCTTGTACAGATGCAAACGGGTTTcGAGACGTCGAAAGGAACGAGTAGCAT	CCTTGTACAGATGCAAACGG	0_brunello_pub
genome_L2	1	10126	DNAL4	CTTAAACCGGCCAACATACCCGTCTCgCACCgGAAATTCTCCAACAACAACGGTTTcGAGACGTCGAAAGGAACGAGTAGCAT	GAAATTCTCCAACAACAACG	0_brunello_pub
genome_L2	1	7534	YWHAZ	CTTAAACCGGCCAACATACCCGTCTCgCACCgAAAATGTTGTAGGAGCCCGTGTTTcGAGACGTCGAAAGGAACGAGTAGCAT	AAAATGTTGTAGGAGCCCGT	0_brunello_pub
genome_L2	1	836	CASP3	CTTAAACCGGCCAACATACCCGTCTCgCACCgATTGTGGAATTGATGCGTGAGTTTcGAGACGTCGAAAGGAACGAGTAGCAT	ATTGTGGAATTGATGCGTGA	0_brunello_pub
genome_L2	1	79741	CCDC7	CTTAAACCGGCCAACATACCCGTCTCgCACCgAGACAACATGACTTTCACGGGTTTcGAGACGTCGAAAGGAACGAGTAGCAT	AGACAACATGACTTTCACGG	0_brunello_pub
genome_L2	1	84142	FAM175A	CTTAAACCGGCCAACATACCCGTCTCgCACCgGCCGAGCAGTACAAACACACGTTTcGAGACGTCGAAAGGAACGAGTAGCAT	GCCGAGCAGTACAAACACAC	0_brunello_pub
genome_L2	1	647286	RD3L	CTTAAACCGGCCAACATACCCGTCTCgCACCgTCTGAGCCAGGATAGTGTGTGTTTcGAGACGTCGAAAGGAACGAGTAGCAT	TCTGAGCCAGGATAGTGTGT	0_brunello_pub
genome_L2	1	51030	TVP23B	CTTAAACCGGCCAACATACCCGTCTCgCACCgATCATCGTCTATCTTCTCTGGTTTcGAGACGTCGAAAGGAACGAGTAGCAT	ATCATCGTCTATCTTCTCTG	0_brunello_pub
genome_L2	1	6706	SPRR2G	CTTAAACCGGCCAACATACCCGTCTCgCACCgTATCCTGGCATGGTGGAGGTGTTTcGAGACGTCGAAAGGAACGAGTAGCAT	TATCCTGGCATGGTGGAGGT	0_brunello_pub
genome_L2	1	54544	CRCT1	CTTAAACCGGCCAACATACCCGTCTCgCACCgTGGGAAGCAGCAGCAACTGGGTTTcGAGACGTCGAAAGGAACGAGTAGCAT	TGGGAAGCAGCAGCAACTGG	0_brunello_pub
genome_L2	1	120863	DEPDC4	CTTAAACCGGCCAACATACCCGTCTCgCACCgCTGACAAGTCTACGGAACCTGTTTcGAGACGTCGAAAGGAACGAGTAGCAT	CTGACAAGTCTACGGAACCT	0_brunello_pub
genome_L2	1	4258	MGST2	CTTAAACCGGCCAACATACCCGTCTCgCACCgTTTCTGCAGACAAAACTGTGGTTTcGAGACGTCGAAAGGAACGAGTAGCAT	TTTCTGCAGACAAAACTGTG	0_brunello_pub
genome_L2	1	96626	LIMS3	CTTAAACCGGCCAACATACCCGTCTCgCACCgCCACGAGGCCAATGGGACCGGTTTcGAGACGTCGAAAGGAACGAGTAGCAT	CCACGAGGCCAATGGGACCG	0_brunello_pub
genome_L2	1	961	CD47	CTTAAACCGGCCAACATACCCGTCTCgCACCgTTGCACTACTAAAGTCAGTGGTTTcGAGACGTCGAAAGGAACGAGTAGCAT	TTGCACTACTAAAGTCAGTG	0_brunello_pub
genome_L2	1	390326	OR6C76	CTTAAACCGGCCAACATACCCGTCTCgCACCgTCTGATCAGCATTCTAACAGGTTTcGAGACGTCGAAAGGAACGAGTAGCAT	TCTGATCAGCATTCTAACAG	0_brunello_pub
genome_L2	1	27284	SULT1B1	CTTAAACCGGCCAACATACCCGTCTCgCACCgTGGAGAAGAATCCATCACCCGTTTcGAGACGTCGAAAGGAACGAGTAGCAT	TGGAGAAGAATCCATCACCC	0_brunello_pub
genome_L2	1	729059	C1orf234	CTTAAACCGGCCAACATACCCGTCTCgCACCgTCCAGGACGAGATCCTCCAAGTTTcGAGACGTCGAAAGGAACGAGTAGCAT	TCCAGGACGAGATCCTCCAA	0_brunello_pub
genome_L2	1	1668	DEFA3	CTTAAACCGGCCAACATACCCGTCTCgCACCgGTCCGCTGCAATCTGCTCCGGTTTcGAGACGTCGAAAGGAACGAGTAGCAT	GTCCGCTGCAATCTGCTCCG	0_brunello_pub
genome_L2	1	83608	C18orf21	CTTAAACCGGCCAACATACCCGTCTCgCACCgCTTACCGTGCGACGAAGTGTGTTTcGAGACGTCGAAAGGAACGAGTAGCAT	CTTACCGTGCGACGAAGTGT	0_brunello_pub
genome_L2	1	1633	DCK	CTTAAACCGGCCAACATACCCGTCTCgCACCgTGTATGAGAAACCTGAACGAGTTTcGAGACGTCGAAAGGAACGAGTAGCAT	TGTATGAGAAACCTGAACGA	0_brunello_pub
genome_L2	1	5276	SERPINI2	CTTAAACCGGCCAACATACCCGTCTCgCACCgTGCAGAGATGATAAGTACCTGTTTcGAGACGTCGAAAGGAACGAGTAGCAT	TGCAGAGATGATAAGTACCT	0_brunello_pub
genome_L2	1	138199	CARNMT1	CTTAAACCGGCCAACATACCCGTCTCgCACCgGGGCTCCTTACCCGTAGTAGGTTTcGAGACGTCGAAAGGAACGAGTAGCAT	GGGCTCCTTACCCGTAGTAG	0_brunello_pub
genome_L2	1	1340	COX6B1	CTTAAACCGGCCAACATACCCGTCTCgCACCgAAGGCAATGACCGCTAAAGGGTTTcGAGACGTCGAAAGGAACGAGTAGCAT	AAGGCAATGACCGCTAAAGG	0_brunello_pub
genome_L2	1	359787	DPPA3	CTTAAACCGGCCAACATACCCGTCTCgCACCgTTGAGATACATGTTACTCGGGTTTcGAGACGTCGAAAGGAACGAGTAGCAT	TTGAGATACATGTTACTCGG	0_brunello_pub
genome_L2	1	51029	DESI2	CTTAAACCGGCCAACATACCCGTCTCgCACCgGGTGCTCAACGTGTACGACAGTTTcGAGACGTCGAAAGGAACGAGTAGCAT	GGTGCTCAACGTGTACGACA	0_brunello_pub
genome_L2	1	256227	STEAP1B	CTTAAACCGGCCAACATACCCGTCTCgCACCgTTGCTGCTATCACACCTGGTGTTTcGAGACGTCGAAAGGAACGAGTAGCAT	TTGCTGCTATCACACCTGGT	0_brunello_pub
genome_L2	1	528	ATP6V1C1	CTTAAACCGGCCAACATACCCGTCTCgCACCgATCAACTGCCTTCCTAAACAGTTTcGAGACGTCGAAAGGAACGAGTAGCAT	ATCAACTGCCTTCCTAAACA	0_brunello_pub
genome_L2	1	6362	CCL18	CTTAAACCGGCCAACATACCCGTCTCgCACCgTCTGCCAGGAGGTATAGACGGTTTcGAGACGTCGAAAGGAACGAGTAGCAT	TCTGCCAGGAGGTATAGACG	0_brunello_pub
genome_L2	1	503835	DUXA	CTTAAACCGGCCAACATACCCGTCTCgCACCgGTGTAACTGAGAGGCGCTGTGTTTcGAGACGTCGAAAGGAACGAGTAGCAT	GTGTAACTGAGAGGCGCTGT	0_brunello_pub
genome_L2	1	6747	SSR3	CTTAAACCGGCCAACATACCCGTCTCgCACCgCTCCAAACAGCAGTCTGAGGGTTTcGAGACGTCGAAAGGAACGAGTAGCAT	CTCCAAACAGCAGTCTGAGG	0_brunello_pub
genome_L2	1	3018	HIST1H2BB	CTTAAACCGGCCAACATACCCGTCTCgCACCgGCATCTCATCCAAGGCCATGGTTTcGAGACGTCGAAAGGAACGAGTAGCAT	GCATCTCATCCAAGGCCATG	0_brunello_pub
genome_L2	1	643037	C11orf97	CTTAAACCGGCCAACATACCCGTCTCgCACCgACTGCTGGCCGTGCTCTAGGGTTTcGAGACGTCGAAAGGAACGAGTAGCAT	ACTGCTGGCCGTGCTCTAGG	0_brunello_pub
genome_L2	1	64431	ACTR6	CTTAAACCGGCCAACATACCCGTCTCgCACCgGGATGTAAAAGAGTCCAGAAGTTTcGAGACGTCGAAAGGAACGAGTAGCAT	GGATGTAAAAGAGTCCAGAA	0_brunello_pub
genome_L2	1	5147	PDE6D	CTTAAACCGGCCAACATACCCGTCTCgCACCgACAGGGAAGATACTCTGGCAGTTTcGAGACGTCGAAAGGAACGAGTAGCAT	ACAGGGAAGATACTCTGGCA	0_brunello_pub
genome_L2	1	26575	RGS17	CTTAAACCGGCCAACATACCCGTCTCgCACCgTACATTACAGCCTCACTGTGGTTTcGAGACGTCGAAAGGAACGAGTAGCAT	TACATTACAGCCTCACTGTG	0_brunello_pub
genome_L2	1	10345	TRDN	CTTAAACCGGCCAACATACCCGTCTCgCACCgAGCTGACCACGTGATTATCAGTTTcGAGACGTCGAAAGGAACGAGTAGCAT	AGCTGACCACGTGATTATCA	0_brunello_pub
genome_L2	1	93587	TRMT10A	CTTAAACCGGCCAACATACCCGTCTCgCACCgATGTTACGCAGAAAACCGACGTTTcGAGACGTCGAAAGGAACGAGTAGCAT	ATGTTACGCAGAAAACCGAC	0_brunello_pub
genome_L2	1	51290	ERGIC2	CTTAAACCGGCCAACATACCCGTCTCgCACCgGCCAAATGTGCATGACCACGGTTTcGAGACGTCGAAAGGAACGAGTAGCAT	GCCAAATGTGCATGACCACG	0_brunello_pub
genome_L2	1	27290	SPINK4	CTTAAACCGGCCAACATACCCGTCTCgCACCgCCAGGGCGATTACCCACTGGGTTTcGAGACGTCGAAAGGAACGAGTAGCAT	CCAGGGCGATTACCCACTGG	0_brunello_pub
genome_L2	1	6280	S100A9	CTTAAACCGGCCAACATACCCGTCTCgCACCgGGTCATAGAACACATCATGGGTTTcGAGACGTCGAAAGGAACGAGTAGCAT	GGTCATAGAACACATCATGG	0_brunello_pub
genome_L2	1	344	APOC2	CTTAAACCGGCCAACATACCCGTCTCgCACCgGGAGAGAGATTCCTTCACCTGTTTcGAGACGTCGAAAGGAACGAGTAGCAT	GGAGAGAGATTCCTTCACCT	0_brunello_pub
genome_L2	1	3823	KLRC3	CTTAAACCGGCCAACATACCCGTCTCgCACCgTCCAGAAAAGCTCACTGCCGGTTTcGAGACGTCGAAAGGAACGAGTAGCAT	TCCAGAAAAGCTCACTGCCG	0_brunello_pub
genome_L2	1	4718	NDUFC2	CTTAAACCGGCCAACATACCCGTCTCgCACCgTCATCCGGCAGAAACCGTAAGTTTcGAGACGTCGAAAGGAACGAGTAGCAT	TCATCCGGCAGAAACCGTAA	0_brunello_pub
genome_L2	1	401474	SAMD12	CTTAAACCGGCCAACATACCCGTCTCgCACCgGCAGGGTGATCAATACCCCGGTTTcGAGACGTCGAAAGGAACGAGTAGCAT	GCAGGGTGATCAATACCCCG	0_brunello_pub
genome_L2	1	51382	ATP6V1D	CTTAAACCGGCCAACATACCCGTCTCgCACCgCAAAGCAGTGGAACTACTGGGTTTcGAGACGTCGAAAGGAACGAGTAGCAT	CAAAGCAGTGGAACTACTGG	0_brunello_pub
genome_L2	1	390321	OR6C1	CTTAAACCGGCCAACATACCCGTCTCgCACCgATGATACTCAAGCAATGCAGGTTTcGAGACGTCGAAAGGAACGAGTAGCAT	ATGATACTCAAGCAATGCAG	0_brunello_pub
genome_L2	1	121273	C12orf54	CTTAAACCGGCCAACATACCCGTCTCgCACCgCACCCATGACATCAGCACCCGTTTcGAGACGTCGAAAGGAACGAGTAGCAT	CACCCATGACATCAGCACCC	0_brunello_pub
genome_L2	1	643161	FAM25A	CTTAAACCGGCCAACATACCCGTCTCgCACCgAAAGAAAGCCCAAGAGTCAGGTTTcGAGACGTCGAAAGGAACGAGTAGCAT	AAAGAAAGCCCAAGAGTCAG	0_brunello_pub
genome_L2	1	192668	CYS1	CTTAAACCGGCCAACATACCCGTCTCgCACCgGGAGCAGCCGGACTCTGAGGGTTTcGAGACGTCGAAAGGAACGAGTAGCAT	GGAGCAGCCGGACTCTGAGG	0_brunello_pub
genome_L2	1	2644	GCHFR	CTTAAACCGGCCAACATACCCGTCTCgCACCgAGCTTGTCCAGGACTATGCGGTTTcGAGACGTCGAAAGGAACGAGTAGCAT	AGCTTGTCCAGGACTATGCG	0_brunello_pub
genome_L2	1	220064	ORAOV1	CTTAAACCGGCCAACATACCCGTCTCgCACCgCATGGGGAAGGGTATCGGGAGTTTcGAGACGTCGAAAGGAACGAGTAGCAT	CATGGGGAAGGGTATCGGGA	0_brunello_pub
genome_L2	1	10204	NUTF2	CTTAAACCGGCCAACATACCCGTCTCgCACCgAGTGGGCTGATGGTCCTGCGGTTTcGAGACGTCGAAAGGAACGAGTAGCAT	AGTGGGCTGATGGTCCTGCG	0_brunello_pub
genome_L2	1	200895	DHFRL1	CTTAAACCGGCCAACATACCCGTCTCgCACCgGAACTCAAGGAACCTCCACAGTTTcGAGACGTCGAAAGGAACGAGTAGCAT	GAACTCAAGGAACCTCCACA	0_brunello_pub
genome_L2	1	5687	PSMA6	CTTAAACCGGCCAACATACCCGTCTCgCACCgGTATGGCTATGAGATTCCTGGTTTcGAGACGTCGAAAGGAACGAGTAGCAT	GTATGGCTATGAGATTCCTG	0_brunello_pub
genome_L2	1	29080	CCDC59	CTTAAACCGGCCAACATACCCGTCTCgCACCgCCTGGTGGTATTGAGGCGCGGTTTcGAGACGTCGAAAGGAACGAGTAGCAT	CCTGGTGGTATTGAGGCGCG	0_brunello_pub
genome_L2	1	51661	FKBP7	CTTAAACCGGCCAACATACCCGTCTCgCACCgCAAGAACAAACCATTTGGGGGTTTcGAGACGTCGAAAGGAACGAGTAGCAT	CAAGAACAAACCATTTGGGG	0_brunello_pub
genome_L2	1	152098	ZCWPW2	CTTAAACCGGCCAACATACCCGTCTCgCACCgCTATGCAATGGATTCCTCAGGTTTcGAGACGTCGAAAGGAACGAGTAGCAT	CTATGCAATGGATTCCTCAG	0_brunello_pub
genome_L2	1	79441	HAUS3	CTTAAACCGGCCAACATACCCGTCTCgCACCgCCAGTTATTGAATATGCCAGGTTTcGAGACGTCGAAAGGAACGAGTAGCAT	CCAGTTATTGAATATGCCAG	0_brunello_pub
genome_L2	1	152586	MGAT4D	CTTAAACCGGCCAACATACCCGTCTCgCACCgCGTCATCCTGGAGACAACAGGTTTcGAGACGTCGAAAGGAACGAGTAGCAT	CGTCATCCTGGAGACAACAG	0_brunello_pub
genome_L2	1	8915	BCL10	CTTAAACCGGCCAACATACCCGTCTCgCACCgTCGCCGAATAGATTCAACAAGTTTcGAGACGTCGAAAGGAACGAGTAGCAT	TCGCCGAATAGATTCAACAA	0_brunello_pub
genome_L2	1	51524	TMEM138	CTTAAACCGGCCAACATACCCGTCTCgCACCgGACATGAAGGGAGATGCTGAGTTTcGAGACGTCGAAAGGAACGAGTAGCAT	GACATGAAGGGAGATGCTGA	0_brunello_pub
genome_L2	1	1671	DEFA6	CTTAAACCGGCCAACATACCCGTCTCgCACCgCCACGAGGAGAACAGCAGTGGTTTcGAGACGTCGAAAGGAACGAGTAGCAT	CCACGAGGAGAACAGCAGTG	0_brunello_pub
genome_L2	1	28955	DEXI	CTTAAACCGGCCAACATACCCGTCTCgCACCgTGAGGACGATGTACTCCATGGTTTcGAGACGTCGAAAGGAACGAGTAGCAT	TGAGGACGATGTACTCCATG	0_brunello_pub
genome_L2	1	283420	CLEC9A	CTTAAACCGGCCAACATACCCGTCTCgCACCgGCTCTCTATTTGTAGCAGCGGTTTcGAGACGTCGAAAGGAACGAGTAGCAT	GCTCTCTATTTGTAGCAGCG	0_brunello_pub
genome_L2	1	51727	CMPK1	CTTAAACCGGCCAACATACCCGTCTCgCACCgCCAGTGCGCCCGCATCGTCGGTTTcGAGACGTCGAAAGGAACGAGTAGCAT	CCAGTGCGCCCGCATCGTCG	0_brunello_pub
genome_L2	1	101928601	MEI4	CTTAAACCGGCCAACATACCCGTCTCgCACCgTTCCTGAGCCTCCAACTGGGGTTTcGAGACGTCGAAAGGAACGAGTAGCAT	TTCCTGAGCCTCCAACTGGG	0_brunello_pub
genome_L2	1	11080	DNAJB4	CTTAAACCGGCCAACATACCCGTCTCgCACCgCAAGAGACAGGAATTCTGTGGTTTcGAGACGTCGAAAGGAACGAGTAGCAT	CAAGAGACAGGAATTCTGTG	0_brunello_pub
genome_L2	1	6277	S100A6	CTTAAACCGGCCAACATACCCGTCTCgCACCgACTTGTGGAAGATGGCCACGGTTTcGAGACGTCGAAAGGAACGAGTAGCAT	ACTTGTGGAAGATGGCCACG	0_brunello_pub
genome_L2	1	93978	CLEC6A	CTTAAACCGGCCAACATACCCGTCTCgCACCgTCACAATGAAGCAAGCACTGGTTTcGAGACGTCGAAAGGAACGAGTAGCAT	TCACAATGAAGCAAGCACTG	0_brunello_pub
genome_L2	1	51389	RWDD1	CTTAAACCGGCCAACATACCCGTCTCgCACCgCAATTGTAACTGGAGTACCAGTTTcGAGACGTCGAAAGGAACGAGTAGCAT	CAATTGTAACTGGAGTACCA	0_brunello_pub
genome_L2	1	85016	C11orf70	CTTAAACCGGCCAACATACCCGTCTCgCACCgGCTCTAAGGAGATCACCAGCGTTTcGAGACGTCGAAAGGAACGAGTAGCAT	GCTCTAAGGAGATCACCAGC	0_brunello_pub
genome_L2	1	51764	GNG13	CTTAAACCGGCCAACATACCCGTCTCgCACCgGATCGAGGACGGGATCCCCAGTTTcGAGACGTCGAAAGGAACGAGTAGCAT	GATCGAGGACGGGATCCCCA	0_brunello_pub
genome_L2	1	9167	COX7A2L	CTTAAACCGGCCAACATACCCGTCTCgCACCgCCCAGCATAATCATACACTGGTTTcGAGACGTCGAAAGGAACGAGTAGCAT	CCCAGCATAATCATACACTG	0_brunello_pub
genome_L2	1	9453	GGPS1	CTTAAACCGGCCAACATACCCGTCTCgCACCgGACAACTCAAAACTCCGACGGTTTcGAGACGTCGAAAGGAACGAGTAGCAT	GACAACTCAAAACTCCGACG	0_brunello_pub
genome_L2	1	340204	CLPSL1	CTTAAACCGGCCAACATACCCGTCTCgCACCgCAATTGCGAGTCGCACTGCGGTTTcGAGACGTCGAAAGGAACGAGTAGCAT	CAATTGCGAGTCGCACTGCG	0_brunello_pub
genome_L2	1	518	ATP5G3	CTTAAACCGGCCAACATACCCGTCTCgCACCgATCAGTGTTATCTCGACCAGGTTTcGAGACGTCGAAAGGAACGAGTAGCAT	ATCAGTGTTATCTCGACCAG	0_brunello_pub
genome_L2	1	89882	TPD52L3	CTTAAACCGGCCAACATACCCGTCTCgCACCgGGATTCATATGTGCCCACAGGTTTcGAGACGTCGAAAGGAACGAGTAGCAT	GGATTCATATGTGCCCACAG	0_brunello_pub
genome_L2	1	158830	CXorf65	CTTAAACCGGCCAACATACCCGTCTCgCACCgTCGATTTGTGTGAACAAACGGTTTcGAGACGTCGAAAGGAACGAGTAGCAT	TCGATTTGTGTGAACAAACG	0_brunello_pub
genome_L2	1	8361	HIST1H4F	CTTAAACCGGCCAACATACCCGTCTCgCACCgGGTAAAGGTTTAGGAAAGGGGTTTcGAGACGTCGAAAGGAACGAGTAGCAT	GGTAAAGGTTTAGGAAAGGG	0_brunello_pub
genome_L2	1	728358	DEFA1B	CTTAAACCGGCCAACATACCCGTCTCgCACCgAGTGGTTGTTTCCCTTGCATGTTTcGAGACGTCGAAAGGAACGAGTAGCAT	AGTGGTTGTTTCCCTTGCAT	0_brunello_pub
genome_L2	1	403273	OR5H14	CTTAAACCGGCCAACATACCCGTCTCgCACCgCAGCATCTTCAGAGTCACTGGTTTcGAGACGTCGAAAGGAACGAGTAGCAT	CAGCATCTTCAGAGTCACTG	0_brunello_pub
genome_L2	1	151393	RMDN2	CTTAAACCGGCCAACATACCCGTCTCgCACCgGGGAAATAAAGCTACCACAAGTTTcGAGACGTCGAAAGGAACGAGTAGCAT	GGGAAATAAAGCTACCACAA	0_brunello_pub
genome_L2	1	57817	HAMP	CTTAAACCGGCCAACATACCCGTCTCgCACCgTCCCACAGCCCATGTTCCAGGTTTcGAGACGTCGAAAGGAACGAGTAGCAT	TCCCACAGCCCATGTTCCAG	0_brunello_pub
genome_L2	1	1979	EIF4EBP2	CTTAAACCGGCCAACATACCCGTCTCgCACCgATAGTCATGAGGTAGCTGCGGTTTcGAGACGTCGAAAGGAACGAGTAGCAT	ATAGTCATGAGGTAGCTGCG	0_brunello_pub
genome_L2	1	286183	NKAIN3	CTTAAACCGGCCAACATACCCGTCTCgCACCgCAGACCTCGATACATAATGGGTTTcGAGACGTCGAAAGGAACGAGTAGCAT	CAGACCTCGATACATAATGG	0_brunello_pub
genome_L2	1	284340	CXCL17	CTTAAACCGGCCAACATACCCGTCTCgCACCgTGCCCTTGAAATGATCACAGGTTTcGAGACGTCGAAAGGAACGAGTAGCAT	TGCCCTTGAAATGATCACAG	0_brunello_pub
genome_L2	1	84817	TXNDC17	CTTAAACCGGCCAACATACCCGTCTCgCACCgCGGGTTCTAAGGACGCCGGGGTTTcGAGACGTCGAAAGGAACGAGTAGCAT	CGGGTTCTAAGGACGCCGGG	0_brunello_pub
genome_L2	1	6291	SAA4	CTTAAACCGGCCAACATACCCGTCTCgCACCgATGCTGCCCAAAGAGGACCTGTTTcGAGACGTCGAAAGGAACGAGTAGCAT	ATGCTGCCCAAAGAGGACCT	0_brunello_pub
genome_L2	1	6218	RPS17	CTTAAACCGGCCAACATACCCGTCTCgCACCgCTGATGAAGCGAATTCAGAGGTTTcGAGACGTCGAAAGGAACGAGTAGCAT	CTGATGAAGCGAATTCAGAG	0_brunello_pub
genome_L2	1	1667	DEFA1	CTTAAACCGGCCAACATACCCGTCTCgCACCgAGCCCCGGAGCAGATTGCAGGTTTcGAGACGTCGAAAGGAACGAGTAGCAT	AGCCCCGGAGCAGATTGCAG	0_brunello_pub
genome_L2	1	51141	INSIG2	CTTAAACCGGCCAACATACCCGTCTCgCACCgGAGAGTGGTCCAGTGTAATGGTTTcGAGACGTCGAAAGGAACGAGTAGCAT	GAGAGTGGTCCAGTGTAATG	0_brunello_pub
genome_L2	1	4724	NDUFS4	CTTAAACCGGCCAACATACCCGTCTCgCACCgGTCCTGTGCCAATCTCCATGGTTTcGAGACGTCGAAAGGAACGAGTAGCAT	GTCCTGTGCCAATCTCCATG	0_brunello_pub
genome_L2	1	149111	CNIH3	CTTAAACCGGCCAACATACCCGTCTCgCACCgCCAGTGCAATCCTGTTCATGGTTTcGAGACGTCGAAAGGAACGAGTAGCAT	CCAGTGCAATCCTGTTCATG	0_brunello_pub
genome_L2	1	94239	H2AFV	CTTAAACCGGCCAACATACCCGTCTCgCACCgCTGTACAAACCTCTGCAGTGGTTTcGAGACGTCGAAAGGAACGAGTAGCAT	CTGTACAAACCTCTGCAGTG	0_brunello_pub
genome_L2	1	337882	KRTAP19-1	CTTAAACCGGCCAACATACCCGTCTCgCACCgCACTACGGCAGCTACTACGGGTTTcGAGACGTCGAAAGGAACGAGTAGCAT	CACTACGGCAGCTACTACGG	0_brunello_pub
genome_L2	1	140881	DEFB129	CTTAAACCGGCCAACATACCCGTCTCgCACCgCTACAGTACCAGGTGAACACGTTTcGAGACGTCGAAAGGAACGAGTAGCAT	CTACAGTACCAGGTGAACAC	0_brunello_pub
genome_L2	1	133418	EMB	CTTAAACCGGCCAACATACCCGTCTCgCACCgATGCCAGTTCACAACATCTGGTTTcGAGACGTCGAAAGGAACGAGTAGCAT	ATGCCAGTTCACAACATCTG	0_brunello_pub
genome_L2	1	57228	SMAGP	CTTAAACCGGCCAACATACCCGTCTCgCACCgAGTGGGCTGTAAAATTGGGGGTTTcGAGACGTCGAAAGGAACGAGTAGCAT	AGTGGGCTGTAAAATTGGGG	0_brunello_pub
genome_L2	1	2280	FKBP1A	CTTAAACCGGCCAACATACCCGTCTCgCACCgACCGGTGTAGTGCACCACGCGTTTcGAGACGTCGAAAGGAACGAGTAGCAT	ACCGGTGTAGTGCACCACGC	0_brunello_pub
genome_L2	1	10138	YAF2	CTTAAACCGGCCAACATACCCGTCTCgCACCgAGTGCATGATGTGCGATGTGGTTTcGAGACGTCGAAAGGAACGAGTAGCAT	AGTGCATGATGTGCGATGTG	0_brunello_pub
genome_L2	1	8545	CGGBP1	CTTAAACCGGCCAACATACCCGTCTCgCACCgAGTCAAAGACTCATACCAAGGTTTcGAGACGTCGAAAGGAACGAGTAGCAT	AGTCAAAGACTCATACCAAG	0_brunello_pub
genome_L2	1	80143	SIKE1	CTTAAACCGGCCAACATACCCGTCTCgCACCgCTGATCCACCAGCGACTCGGGTTTcGAGACGTCGAAAGGAACGAGTAGCAT	CTGATCCACCAGCGACTCGG	0_brunello_pub
genome_L2	1	8364	HIST1H4C	CTTAAACCGGCCAACATACCCGTCTCgCACCgTATCCCGGAGCACCTTACGAGTTTcGAGACGTCGAAAGGAACGAGTAGCAT	TATCCCGGAGCACCTTACGA	0_brunello_pub
genome_L2	1	1538	CYLC1	CTTAAACCGGCCAACATACCCGTCTCgCACCgTTTCCCAAACCACTCCAGAGGTTTcGAGACGTCGAAAGGAACGAGTAGCAT	TTTCCCAAACCACTCCAGAG	0_brunello_pub
genome_L2	1	388335	TMEM220	CTTAAACCGGCCAACATACCCGTCTCgCACCgTCTGTTGTGTACGATGCAAGGTTTcGAGACGTCGAAAGGAACGAGTAGCAT	TCTGTTGTGTACGATGCAAG	0_brunello_pub
genome_L2	1	84154	RPF2	CTTAAACCGGCCAACATACCCGTCTCgCACCgGGCGGATATTTGATACTGTGGTTTcGAGACGTCGAAAGGAACGAGTAGCAT	GGCGGATATTTGATACTGTG	0_brunello_pub
genome_L2	1	84707	BEX2	CTTAAACCGGCCAACATACCCGTCTCgCACCgAGCGTTAAACAATCTCATCGGTTTcGAGACGTCGAAAGGAACGAGTAGCAT	AGCGTTAAACAATCTCATCG	0_brunello_pub
genome_L2	1	51444	RNF138	CTTAAACCGGCCAACATACCCGTCTCgCACCgGTCACATTTCCACGACATAGGTTTcGAGACGTCGAAAGGAACGAGTAGCAT	GTCACATTTCCACGACATAG	0_brunello_pub
genome_L2	1	6352	CCL5	CTTAAACCGGCCAACATACCCGTCTCgCACCgTCAAGACCAGGACTTACATGGTTTcGAGACGTCGAAAGGAACGAGTAGCAT	TCAAGACCAGGACTTACATG	0_brunello_pub
genome_L2	1	219453	OR8K5	CTTAAACCGGCCAACATACCCGTCTCgCACCgTTCTGATGGAACTCACAAGGGTTTcGAGACGTCGAAAGGAACGAGTAGCAT	TTCTGATGGAACTCACAAGG	0_brunello_pub
genome_L2	1	8076	MFAP5	CTTAAACCGGCCAACATACCCGTCTCgCACCgGGGGTCAATAGTCAACGAGGGTTTcGAGACGTCGAAAGGAACGAGTAGCAT	GGGGTCAATAGTCAACGAGG	0_brunello_pub
genome_L2	1	100506388	LOC100506388	CTTAAACCGGCCAACATACCCGTCTCgCACCgCAAACCTCGTCAGCATGCAGGTTTcGAGACGTCGAAAGGAACGAGTAGCAT	CAAACCTCGTCAGCATGCAG	0_brunello_pub
genome_L2	1	27101	CACYBP	CTTAAACCGGCCAACATACCCGTCTCgCACCgTGCAGGTGCATTTCACAGAGGTTTcGAGACGTCGAAAGGAACGAGTAGCAT	TGCAGGTGCATTTCACAGAG	0_brunello_pub
genome_L2	1	153768	PRELID2	CTTAAACCGGCCAACATACCCGTCTCgCACCgGATTGCAATCTGTCAGAACGGTTTcGAGACGTCGAAAGGAACGAGTAGCAT	GATTGCAATCTGTCAGAACG	0_brunello_pub
genome_L2	1	441054	C4orf47	CTTAAACCGGCCAACATACCCGTCTCgCACCgGTGCTCCTTTAAGTAAACGAGTTTcGAGACGTCGAAAGGAACGAGTAGCAT	GTGCTCCTTTAAGTAAACGA	0_brunello_pub
genome_L2	1	127428	TCEANC2	CTTAAACCGGCCAACATACCCGTCTCgCACCgCACCTTCAGAGATTCAATCGGTTTcGAGACGTCGAAAGGAACGAGTAGCAT	CACCTTCAGAGATTCAATCG	0_brunello_pub
genome_L2	1	2770	GNAI1	CTTAAACCGGCCAACATACCCGTCTCgCACCgTTGCTATCATTAGGGCTATGGTTTcGAGACGTCGAAAGGAACGAGTAGCAT	TTGCTATCATTAGGGCTATG	0_brunello_pub
genome_L2	1	80099	C7orf69	CTTAAACCGGCCAACATACCCGTCTCgCACCgGGTGGAATGAAGCAACAGAGGTTTcGAGACGTCGAAAGGAACGAGTAGCAT	GGTGGAATGAAGCAACAGAG	0_brunello_pub
genome_L2	1	9352	TXNL1	CTTAAACCGGCCAACATACCCGTCTCgCACCgAAATGACCCTGGAAGCAATGGTTTcGAGACGTCGAAAGGAACGAGTAGCAT	AAATGACCCTGGAAGCAATG	0_brunello_pub
genome_L2	1	6037	RNASE3	CTTAAACCGGCCAACATACCCGTCTCgCACCgCTGAGCCCTCGTAAACTGTGGTTTcGAGACGTCGAAAGGAACGAGTAGCAT	CTGAGCCCTCGTAAACTGTG	0_brunello_pub
genome_L2	1	8477	GPR65	CTTAAACCGGCCAACATACCCGTCTCgCACCgTGTGCGGCACAATAAAGCCAGTTTcGAGACGTCGAAAGGAACGAGTAGCAT	TGTGCGGCACAATAAAGCCA	0_brunello_pub
genome_L2	1	50840	TAS2R14	CTTAAACCGGCCAACATACCCGTCTCgCACCgGAGAGATTGCCAAAGCAGTGGTTTcGAGACGTCGAAAGGAACGAGTAGCAT	GAGAGATTGCCAAAGCAGTG	0_brunello_pub
genome_L2	1	10464	PIBF1	CTTAAACCGGCCAACATACCCGTCTCgCACCgCTGTCAACTCAAAGTCACGCGTTTcGAGACGTCGAAAGGAACGAGTAGCAT	CTGTCAACTCAAAGTCACGC	0_brunello_pub
genome_L2	1	261726	TIPRL	CTTAAACCGGCCAACATACCCGTCTCgCACCgTACTCACAATCTTCACACTCGTTTcGAGACGTCGAAAGGAACGAGTAGCAT	TACTCACAATCTTCACACTC	0_brunello_pub
genome_L2	1	53336	CPXCR1	CTTAAACCGGCCAACATACCCGTCTCgCACCgAGGGTGTCAGAATACCATGTGTTTcGAGACGTCGAAAGGAACGAGTAGCAT	AGGGTGTCAGAATACCATGT	0_brunello_pub
genome_L2	1	7031	TFF1	CTTAAACCGGCCAACATACCCGTCTCgCACCgCACAATTCTGTCTTTCACGGGTTTcGAGACGTCGAAAGGAACGAGTAGCAT	CACAATTCTGTCTTTCACGG	0_brunello_pub
genome_L2	1	55122	AKIRIN2	CTTAAACCGGCCAACATACCCGTCTCgCACCgTGTGCATCAGAAGTACAACAGTTTcGAGACGTCGAAAGGAACGAGTAGCAT	TGTGCATCAGAAGTACAACA	0_brunello_pub
genome_L2	1	100130348	TMEM262	CTTAAACCGGCCAACATACCCGTCTCgCACCgGGAAGAAGAACGTGGCGATGGTTTcGAGACGTCGAAAGGAACGAGTAGCAT	GGAAGAAGAACGTGGCGATG	0_brunello_pub
genome_L2	1	81688	C6orf62	CTTAAACCGGCCAACATACCCGTCTCgCACCgCTTCTCATAGACTGATATCGGTTTcGAGACGTCGAAAGGAACGAGTAGCAT	CTTCTCATAGACTGATATCG	0_brunello_pub
genome_L2	1	116441	TM4SF18	CTTAAACCGGCCAACATACCCGTCTCgCACCgATAAACTCACCAACTACGTGGTTTcGAGACGTCGAAAGGAACGAGTAGCAT	ATAAACTCACCAACTACGTG	0_brunello_pub
genome_L2	1	51012	PRELID3B	CTTAAACCGGCCAACATACCCGTCTCgCACCgCACACTTACAGACTTCACAAGTTTcGAGACGTCGAAAGGAACGAGTAGCAT	CACACTTACAGACTTCACAA	0_brunello_pub
genome_L2	1	84295	PHF6	CTTAAACCGGCCAACATACCCGTCTCgCACCgCTTTATCATGCAATGCACAGGTTTcGAGACGTCGAAAGGAACGAGTAGCAT	CTTTATCATGCAATGCACAG	0_brunello_pub
genome_L2	1	1448	CSN3	CTTAAACCGGCCAACATACCCGTCTCgCACCgGGGTTTGCATAATATGTGCGGTTTcGAGACGTCGAAAGGAACGAGTAGCAT	GGGTTTGCATAATATGTGCG	0_brunello_pub
genome_L2	1	84072	HORMAD1	CTTAAACCGGCCAACATACCCGTCTCgCACCgTCACCATCCTTAAAACCGGGGTTTcGAGACGTCGAAAGGAACGAGTAGCAT	TCACCATCCTTAAAACCGGG	0_brunello_pub
genome_L2	1	5906	RAP1A	CTTAAACCGGCCAACATACCCGTCTCgCACCgGTCCTGTAAGTCGTTAAACGGTTTcGAGACGTCGAAAGGAACGAGTAGCAT	GTCCTGTAAGTCGTTAAACG	0_brunello_pub
genome_L2	1	112401	BIRC8	CTTAAACCGGCCAACATACCCGTCTCgCACCgAAAGTACAGTGCTTTCACTGGTTTcGAGACGTCGAAAGGAACGAGTAGCAT	AAAGTACAGTGCTTTCACTG	0_brunello_pub
genome_L2	1	25816	TNFAIP8	CTTAAACCGGCCAACATACCCGTCTCgCACCgACTTGTGTCGTCTATTAAGGGTTTcGAGACGTCGAAAGGAACGAGTAGCAT	ACTTGTGTCGTCTATTAAGG	0_brunello_pub
genome_L2	1	93492	TPTE2	CTTAAACCGGCCAACATACCCGTCTCgCACCgATATTTCGGAGGCAATAAGGGTTTcGAGACGTCGAAAGGAACGAGTAGCAT	ATATTTCGGAGGCAATAAGG	0_brunello_pub
genome_L2	1	51377	UCHL5	CTTAAACCGGCCAACATACCCGTCTCgCACCgGTTACTGAACTGTACCCACCGTTTcGAGACGTCGAAAGGAACGAGTAGCAT	GTTACTGAACTGTACCCACC	0_brunello_pub
genome_L2	1	7178	TPT1	CTTAAACCGGCCAACATACCCGTCTCgCACCgTTTCGGTACCTTCGCCCTCGGTTTcGAGACGTCGAAAGGAACGAGTAGCAT	TTTCGGTACCTTCGCCCTCG	0_brunello_pub
genome_L2	1	5682	PSMA1	CTTAAACCGGCCAACATACCCGTCTCgCACCgGACAGGTTTGGAAAATGTGAGTTTcGAGACGTCGAAAGGAACGAGTAGCAT	GACAGGTTTGGAAAATGTGA	0_brunello_pub
genome_L2	1	389073	C2orf80	CTTAAACCGGCCAACATACCCGTCTCgCACCgAGGCAGAGAGATGAAACTCGGTTTcGAGACGTCGAAAGGAACGAGTAGCAT	AGGCAGAGAGATGAAACTCG	0_brunello_pub
genome_L2	1	84365	NIFK	CTTAAACCGGCCAACATACCCGTCTCgCACCgTTGCAGACTGGAAATAGCAAGTTTcGAGACGTCGAAAGGAACGAGTAGCAT	TTGCAGACTGGAAATAGCAA	0_brunello_pub
genome_L2	1	6612	SUMO3	CTTAAACCGGCCAACATACCCGTCTCgCACCgCTTGATCTTGAACTGCACCAGTTTcGAGACGTCGAAAGGAACGAGTAGCAT	CTTGATCTTGAACTGCACCA	0_brunello_pub
genome_L2	1	83902	KRTAP17-1	CTTAAACCGGCCAACATACCCGTCTCgCACCgTGCTGCGGATCGTCTTGCTGGTTTcGAGACGTCGAAAGGAACGAGTAGCAT	TGCTGCGGATCGTCTTGCTG	0_brunello_pub
genome_L2	1	89978	DPH6	CTTAAACCGGCCAACATACCCGTCTCgCACCgCTAAGACCAGCTGAAAACCAGTTTcGAGACGTCGAAAGGAACGAGTAGCAT	CTAAGACCAGCTGAAAACCA	0_brunello_pub
genome_L2	1	2168	FABP1	CTTAAACCGGCCAACATACCCGTCTCgCACCgTCCAAAACGAATTCACGGTGGTTTcGAGACGTCGAAAGGAACGAGTAGCAT	TCCAAAACGAATTCACGGTG	0_brunello_pub
genome_L2	1	5620	PRM2	CTTAAACCGGCCAACATACCCGTCTCgCACCgAGCACGTCGAGGTCTACGAGGTTTcGAGACGTCGAAAGGAACGAGTAGCAT	AGCACGTCGAGGTCTACGAG	0_brunello_pub
genome_L2	1	11142	PKIG	CTTAAACCGGCCAACATACCCGTCTCgCACCgCCGGACAGGCCGTCGGAATGGTTTcGAGACGTCGAAAGGAACGAGTAGCAT	CCGGACAGGCCGTCGGAATG	0_brunello_pub
genome_L2	1	729852	UMAD1	CTTAAACCGGCCAACATACCCGTCTCgCACCgCCTGAGATGGAAAATAAGGCGTTTcGAGACGTCGAAAGGAACGAGTAGCAT	CCTGAGATGGAAAATAAGGC	0_brunello_pub
genome_L2	1	4282	MIF	CTTAAACCGGCCAACATACCCGTCTCgCACCgCCTTTCCTCGCAGTACATCGGTTTcGAGACGTCGAAAGGAACGAGTAGCAT	CCTTTCCTCGCAGTACATCG	0_brunello_pub
genome_L2	1	157657	C8orf37	CTTAAACCGGCCAACATACCCGTCTCgCACCgACACCTGACCTTCTAAGACGGTTTcGAGACGTCGAAAGGAACGAGTAGCAT	ACACCTGACCTTCTAAGACG	0_brunello_pub
genome_L2	1	337970	KRTAP19-3	CTTAAACCGGCCAACATACCCGTCTCgCACCgCACAGCCAGAACCCAGTCTGGTTTcGAGACGTCGAAAGGAACGAGTAGCAT	CACAGCCAGAACCCAGTCTG	0_brunello_pub
genome_L2	1	80195	TMEM254	CTTAAACCGGCCAACATACCCGTCTCgCACCgGGCGCGACCTACTTTCAGCGGTTTcGAGACGTCGAAAGGAACGAGTAGCAT	GGCGCGACCTACTTTCAGCG	0_brunello_pub
genome_L2	1	56901	NDUFA4L2	CTTAAACCGGCCAACATACCCGTCTCgCACCgGCAGATCAAAAGACATCCGGGTTTcGAGACGTCGAAAGGAACGAGTAGCAT	GCAGATCAAAAGACATCCGG	0_brunello_pub
genome_L2	1	2920	CXCL2	CTTAAACCGGCCAACATACCCGTCTCgCACCgCAAGAACATCCAAAGTGTGAGTTTcGAGACGTCGAAAGGAACGAGTAGCAT	CAAGAACATCCAAAGTGTGA	0_brunello_pub
genome_L2	1	4515	MTCP1	CTTAAACCGGCCAACATACCCGTCTCgCACCgCGACGAATACCAGCGCACGTGTTTcGAGACGTCGAAAGGAACGAGTAGCAT	CGACGAATACCAGCGCACGT	0_brunello_pub
genome_L2	1	91689	SMDT1	CTTAAACCGGCCAACATACCCGTCTCgCACCgGGATCACAATGGAGAACACAGTTTcGAGACGTCGAAAGGAACGAGTAGCAT	GGATCACAATGGAGAACACA	0_brunello_pub
genome_L2	1	81572	PDRG1	CTTAAACCGGCCAACATACCCGTCTCgCACCgAGAAGTGGAGGAGCTCGCCGGTTTcGAGACGTCGAAAGGAACGAGTAGCAT	AGAAGTGGAGGAGCTCGCCG	0_brunello_pub
genome_L2	1	337966	KRTAP6-1	CTTAAACCGGCCAACATACCCGTCTCgCACCgGCCACAGAACCCATAGCCAGGTTTcGAGACGTCGAAAGGAACGAGTAGCAT	GCCACAGAACCCATAGCCAG	0_brunello_pub
genome_L2	1	121355	GTSF1	CTTAAACCGGCCAACATACCCGTCTCgCACCgTGATGACTAATTTCAGCTCGGTTTcGAGACGTCGAAAGGAACGAGTAGCAT	TGATGACTAATTTCAGCTCG	0_brunello_pub
genome_L2	1	221060	C10orf111	CTTAAACCGGCCAACATACCCGTCTCgCACCgATCCCGTCCAGTGTCCACTGGTTTcGAGACGTCGAAAGGAACGAGTAGCAT	ATCCCGTCCAGTGTCCACTG	0_brunello_pub
genome_L2	1	23593	HEBP2	CTTAAACCGGCCAACATACCCGTCTCgCACCgAGCTCCAGTGACAAGCTACGGTTTcGAGACGTCGAAAGGAACGAGTAGCAT	AGCTCCAGTGACAAGCTACG	0_brunello_pub
genome_L2	1	1611	DAP	CTTAAACCGGCCAACATACCCGTCTCgCACCgGGAATGGGAAAGCCCCAGGTGTTTcGAGACGTCGAAAGGAACGAGTAGCAT	GGAATGGGAAAGCCCCAGGT	0_brunello_pub
genome_L2	1	644054	FAM25C	CTTAAACCGGCCAACATACCCGTCTCgCACCgTGAAGCCATAAAGAAAGCCCGTTTcGAGACGTCGAAAGGAACGAGTAGCAT	TGAAGCCATAAAGAAAGCCC	0_brunello_pub
genome_L2	1	56655	POLE4	CTTAAACCGGCCAACATACCCGTCTCgCACCgGTCGGGATCTGCCTTCACCAGTTTcGAGACGTCGAAAGGAACGAGTAGCAT	GTCGGGATCTGCCTTCACCA	0_brunello_pub
genome_L2	1	90843	TCEAL8	CTTAAACCGGCCAACATACCCGTCTCgCACCgAAAACCACAGAACATGCCAAGTTTcGAGACGTCGAAAGGAACGAGTAGCAT	AAAACCACAGAACATGCCAA	0_brunello_pub
genome_L2	1	140739	UBE2F	CTTAAACCGGCCAACATACCCGTCTCgCACCgTCCCGATGCGTACAACATGGGTTTcGAGACGTCGAAAGGAACGAGTAGCAT	TCCCGATGCGTACAACATGG	0_brunello_pub
genome_L2	1	79317	OR4K5	CTTAAACCGGCCAACATACCCGTCTCgCACCgCAGGCAAGTTTGGTGACTCGGTTTcGAGACGTCGAAAGGAACGAGTAGCAT	CAGGCAAGTTTGGTGACTCG	0_brunello_pub
genome_L2	1	3456	IFNB1	CTTAAACCGGCCAACATACCCGTCTCgCACCgGATGAACTTTGACATCCCTGGTTTcGAGACGTCGAAAGGAACGAGTAGCAT	GATGAACTTTGACATCCCTG	0_brunello_pub
genome_L2	1	8813	DPM1	CTTAAACCGGCCAACATACCCGTCTCgCACCgTGGTGAAAAGCTTCTCCGAGGTTTcGAGACGTCGAAAGGAACGAGTAGCAT	TGGTGAAAAGCTTCTCCGAG	0_brunello_pub
genome_L2	1	100506422	LOC100506422	CTTAAACCGGCCAACATACCCGTCTCgCACCgTGGATGTTAAAATCACCACCGTTTcGAGACGTCGAAAGGAACGAGTAGCAT	TGGATGTTAAAATCACCACC	0_brunello_pub
genome_L2	1	11334	TUSC2	CTTAAACCGGCCAACATACCCGTCTCgCACCgGGAACCCATGCCCTTACCCGGTTTcGAGACGTCGAAAGGAACGAGTAGCAT	GGAACCCATGCCCTTACCCG	0_brunello_pub
genome_L2	1	93377	OPALIN	CTTAAACCGGCCAACATACCCGTCTCgCACCgTGACAATCCCAAGATATCTGGTTTcGAGACGTCGAAAGGAACGAGTAGCAT	TGACAATCCCAAGATATCTG	0_brunello_pub
genome_L2	1	168374	ZNF92	CTTAAACCGGCCAACATACCCGTCTCgCACCgGATGCATGTAAGGTGTACAAGTTTcGAGACGTCGAAAGGAACGAGTAGCAT	GATGCATGTAAGGTGTACAA	0_brunello_pub
genome_L2	1	100131539	ZNF705E	CTTAAACCGGCCAACATACCCGTCTCgCACCgTGCACCCACCAGTATGACAAGTTTcGAGACGTCGAAAGGAACGAGTAGCAT	TGCACCCACCAGTATGACAA	0_brunello_pub
genome_L2	1	8348	HIST1H2BO	CTTAAACCGGCCAACATACCCGTCTCgCACCgCTCAAAGATGTCATTGACGAGTTTcGAGACGTCGAAAGGAACGAGTAGCAT	CTCAAAGATGTCATTGACGA	0_brunello_pub
genome_L2	1	6756	SSX1	CTTAAACCGGCCAACATACCCGTCTCgCACCgTCTACTCACCCTGAATCCTGGTTTcGAGACGTCGAAAGGAACGAGTAGCAT	TCTACTCACCCTGAATCCTG	0_brunello_pub
genome_L2	1	10092	ARPC5	CTTAAACCGGCCAACATACCCGTCTCgCACCgGAATGCAAGGATATTGCCGCGTTTcGAGACGTCGAAAGGAACGAGTAGCAT	GAATGCAAGGATATTGCCGC	0_brunello_pub
genome_L2	1	4291	MLF1	CTTAAACCGGCCAACATACCCGTCTCgCACCgGGGAGAGCTCATAATCGTAGGTTTcGAGACGTCGAAAGGAACGAGTAGCAT	GGGAGAGCTCATAATCGTAG	0_brunello_pub
genome_L2	1	219402	MTIF3	CTTAAACCGGCCAACATACCCGTCTCgCACCgAGGCGAACCCCAAAACTGGTGTTTcGAGACGTCGAAAGGAACGAGTAGCAT	AGGCGAACCCCAAAACTGGT	0_brunello_pub
genome_L2	1	387695	C10orf99	CTTAAACCGGCCAACATACCCGTCTCgCACCgAGTTGGGGCTAGGGACTCGGGTTTcGAGACGTCGAAAGGAACGAGTAGCAT	AGTTGGGGCTAGGGACTCGG	0_brunello_pub
genome_L2	1	3641	INSL4	CTTAAACCGGCCAACATACCCGTCTCgCACCgTGAATGTCTTCTCAGGCATGGTTTcGAGACGTCGAAAGGAACGAGTAGCAT	TGAATGTCTTCTCAGGCATG	0_brunello_pub
genome_L2	1	100133053	CXorf51B	CTTAAACCGGCCAACATACCCGTCTCgCACCgCAACCTCAAGTACCAAAGGGGTTTcGAGACGTCGAAAGGAACGAGTAGCAT	CAACCTCAAGTACCAAAGGG	0_brunello_pub
genome_L2	1	25873	RPL36	CTTAAACCGGCCAACATACCCGTCTCgCACCgCGTGCGGGACATGATTCGGGGTTTcGAGACGTCGAAAGGAACGAGTAGCAT	CGTGCGGGACATGATTCGGG	0_brunello_pub
genome_L2	1	92346	C1orf105	CTTAAACCGGCCAACATACCCGTCTCgCACCgTGAAGTCAGAAAAGTCGCAGGTTTcGAGACGTCGAAAGGAACGAGTAGCAT	TGAAGTCAGAAAAGTCGCAG	0_brunello_pub
genome_L2	1	116379	IL22RA2	CTTAAACCGGCCAACATACCCGTCTCgCACCgTCCCACCAGGGAGTGAACCGGTTTcGAGACGTCGAAAGGAACGAGTAGCAT	TCCCACCAGGGAGTGAACCG	0_brunello_pub
genome_L2	1	353142	LCE3A	CTTAAACCGGCCAACATACCCGTCTCgCACCgGGTGAGACCTGCGGCATCTGGTTTcGAGACGTCGAAAGGAACGAGTAGCAT	GGTGAGACCTGCGGCATCTG	0_brunello_pub
genome_L2	1	196951	FAM227B	CTTAAACCGGCCAACATACCCGTCTCgCACCgTTTGCAGGATTATTGGCCAAGTTTcGAGACGTCGAAAGGAACGAGTAGCAT	TTTGCAGGATTATTGGCCAA	0_brunello_pub
genome_L2	1	94032	CAMK2N2	CTTAAACCGGCCAACATACCCGTCTCgCACCgCCTCGGGGTCTGCGCCGAAGGTTTcGAGACGTCGAAAGGAACGAGTAGCAT	CCTCGGGGTCTGCGCCGAAG	0_brunello_pub
genome_L2	1	388588	SMIM1	CTTAAACCGGCCAACATACCCGTCTCgCACCgCAGGGACGGAGTCAGCCTAGGTTTcGAGACGTCGAAAGGAACGAGTAGCAT	CAGGGACGGAGTCAGCCTAG	0_brunello_pub
genome_L2	1	122704	MRPL52	CTTAAACCGGCCAACATACCCGTCTCgCACCgGCTCCCAGACTGGTCATATGGTTTcGAGACGTCGAAAGGAACGAGTAGCAT	GCTCCCAGACTGGTCATATG	0_brunello_pub
genome_L2	1	55005	RMND1	CTTAAACCGGCCAACATACCCGTCTCgCACCgACAGTCAAAACTTCACAGGGGTTTcGAGACGTCGAAAGGAACGAGTAGCAT	ACAGTCAAAACTTCACAGGG	0_brunello_pub
genome_L2	1	10047	CST8	CTTAAACCGGCCAACATACCCGTCTCgCACCgCCACAGACACTGCTTCACGTGTTTcGAGACGTCGAAAGGAACGAGTAGCAT	CCACAGACACTGCTTCACGT	0_brunello_pub
genome_L2	1	51643	TMBIM4	CTTAAACCGGCCAACATACCCGTCTCgCACCgACCCATTCGGATGTGCACGGGTTTcGAGACGTCGAAAGGAACGAGTAGCAT	ACCCATTCGGATGTGCACGG	0_brunello_pub
genome_L2	1	54557	SGTB	CTTAAACCGGCCAACATACCCGTCTCgCACCgTGCAGTGGATTGTTACACACGTTTcGAGACGTCGAAAGGAACGAGTAGCAT	TGCAGTGGATTGTTACACAC	0_brunello_pub
genome_L2	1	51121	RPL26L1	CTTAAACCGGCCAACATACCCGTCTCgCACCgGTAGTTCGAGGACACTACAAGTTTcGAGACGTCGAAAGGAACGAGTAGCAT	GTAGTTCGAGGACACTACAA	0_brunello_pub
genome_L2	1	253017	TECRL	CTTAAACCGGCCAACATACCCGTCTCgCACCgTAGAAGATTACGCCACCCAGGTTTcGAGACGTCGAAAGGAACGAGTAGCAT	TAGAAGATTACGCCACCCAG	0_brunello_pub
genome_L2	1	8366	HIST1H4B	CTTAAACCGGCCAACATACCCGTCTCgCACCgAGCGTCACCGAAAAGTGCTGGTTTcGAGACGTCGAAAGGAACGAGTAGCAT	AGCGTCACCGAAAAGTGCTG	0_brunello_pub
genome_L2	1	339210	C17orf67	CTTAAACCGGCCAACATACCCGTCTCgCACCgTCACCCGCATTGGCTCATCGGTTTcGAGACGTCGAAAGGAACGAGTAGCAT	TCACCCGCATTGGCTCATCG	0_brunello_pub
genome_L2	1	3248	HPGD	CTTAAACCGGCCAACATACCCGTCTCgCACCgGCTGACCAGCAACAACTGAGGTTTcGAGACGTCGAAAGGAACGAGTAGCAT	GCTGACCAGCAACAACTGAG	0_brunello_pub
genome_L2	1	10476	ATP5H	CTTAAACCGGCCAACATACCCGTCTCgCACCgTCAGAAACATACTGACCTGGGTTTcGAGACGTCGAAAGGAACGAGTAGCAT	TCAGAAACATACTGACCTGG	0_brunello_pub
genome_L2	1	9318	COPS2	CTTAAACCGGCCAACATACCCGTCTCgCACCgGTGGTGGTAAAATGCACTTGGTTTcGAGACGTCGAAAGGAACGAGTAGCAT	GTGGTGGTAAAATGCACTTG	0_brunello_pub
genome_L2	1	388799	FAM209B	CTTAAACCGGCCAACATACCCGTCTCgCACCgGGGAAGCCTCGAAGGCCAGGGTTTcGAGACGTCGAAAGGAACGAGTAGCAT	GGGAAGCCTCGAAGGCCAGG	0_brunello_pub
genome_L2	1	170626	XAGE3	CTTAAACCGGCCAACATACCCGTCTCgCACCgGGAGGTGGTACACTTCTCCTGTTTcGAGACGTCGAAAGGAACGAGTAGCAT	GGAGGTGGTACACTTCTCCT	0_brunello_pub
genome_L2	1	102723680	CT45A9	CTTAAACCGGCCAACATACCCGTCTCgCACCgGTATCAGAAAAGGCAGAGGAGTTTcGAGACGTCGAAAGGAACGAGTAGCAT	GTATCAGAAAAGGCAGAGGA	0_brunello_pub
genome_L2	1	529	ATP6V1E1	CTTAAACCGGCCAACATACCCGTCTCgCACCgTAAGGTCATCTCTTGCTCTGGTTTcGAGACGTCGAAAGGAACGAGTAGCAT	TAAGGTCATCTCTTGCTCTG	0_brunello_pub
genome_L2	1	389125	MUSTN1	CTTAAACCGGCCAACATACCCGTCTCgCACCgGGTCCTCGTCCTTCACAGGGGTTTcGAGACGTCGAAAGGAACGAGTAGCAT	GGTCCTCGTCCTTCACAGGG	0_brunello_pub
genome_L2	1	730094	C16orf52	CTTAAACCGGCCAACATACCCGTCTCgCACCgGGCGATGGCGAAGATATCGGGTTTcGAGACGTCGAAAGGAACGAGTAGCAT	GGCGATGGCGAAGATATCGG	0_brunello_pub
genome_L2	1	5217	PFN2	CTTAAACCGGCCAACATACCCGTCTCgCACCgTCTTTCAGAGCATTACGGTGGTTTcGAGACGTCGAAAGGAACGAGTAGCAT	TCTTTCAGAGCATTACGGTG	0_brunello_pub
genome_L2	1	81873	ARPC5L	CTTAAACCGGCCAACATACCCGTCTCgCACCgGTTGACGGGAGAGTTCCGCAGTTTcGAGACGTCGAAAGGAACGAGTAGCAT	GTTGACGGGAGAGTTCCGCA	0_brunello_pub
genome_L2	1	6741	SSB	CTTAAACCGGCCAACATACCCGTCTCgCACCgAAATGGATAGACTTCGTCAGGTTTcGAGACGTCGAAAGGAACGAGTAGCAT	AAATGGATAGACTTCGTCAG	0_brunello_pub
genome_L2	1	8815	BANF1	CTTAAACCGGCCAACATACCCGTCTCgCACCgAGTCCTGGGCAAGAAGCTGGGTTTcGAGACGTCGAAAGGAACGAGTAGCAT	AGTCCTGGGCAAGAAGCTGG	0_brunello_pub
genome_L2	1	8818	DPM2	CTTAAACCGGCCAACATACCCGTCTCgCACCgTGATCAGGCTAACGGCGACGGTTTcGAGACGTCGAAAGGAACGAGTAGCAT	TGATCAGGCTAACGGCGACG	0_brunello_pub
genome_L2	1	84945	ABHD13	CTTAAACCGGCCAACATACCCGTCTCgCACCgAATAGCCACTGCTCCACCCAGTTTcGAGACGTCGAAAGGAACGAGTAGCAT	AATAGCCACTGCTCCACCCA	0_brunello_pub
genome_L2	1	100129239	CXorf51A	CTTAAACCGGCCAACATACCCGTCTCgCACCgGGGCCTAAAGACCACCAGGAGTTTcGAGACGTCGAAAGGAACGAGTAGCAT	GGGCCTAAAGACCACCAGGA	0_brunello_pub
genome_L2	1	390431	OR4K2	CTTAAACCGGCCAACATACCCGTCTCgCACCgGGTGTGTGTTGCTCTCGTGGGTTTcGAGACGTCGAAAGGAACGAGTAGCAT	GGTGTGTGTTGCTCTCGTGG	0_brunello_pub
genome_L2	1	79723	SUV39H2	CTTAAACCGGCCAACATACCCGTCTCgCACCgTTTCGAACTAGCAATGGACGGTTTcGAGACGTCGAAAGGAACGAGTAGCAT	TTTCGAACTAGCAATGGACG	0_brunello_pub
genome_L2	1	6100	RP9	CTTAAACCGGCCAACATACCCGTCTCgCACCgAAAGTTAGAGCAGTTCAGAGGTTTcGAGACGTCGAAAGGAACGAGTAGCAT	AAAGTTAGAGCAGTTCAGAG	0_brunello_pub
genome_L2	1	57826	RAP2C	CTTAAACCGGCCAACATACCCGTCTCgCACCgCTACCGCAAAGAGATCGAAGGTTTcGAGACGTCGAAAGGAACGAGTAGCAT	CTACCGCAAAGAGATCGAAG	0_brunello_pub
genome_L2	1	983	CDK1	CTTAAACCGGCCAACATACCCGTCTCgCACCgGATCTCCAGAAGTATTGCTGGTTTcGAGACGTCGAAAGGAACGAGTAGCAT	GATCTCCAGAAGTATTGCTG	0_brunello_pub
genome_L2	1	51522	TMEM14C	CTTAAACCGGCCAACATACCCGTCTCgCACCgCAGCACTGGTTGCTTCTGGTGTTTcGAGACGTCGAAAGGAACGAGTAGCAT	CAGCACTGGTTGCTTCTGGT	0_brunello_pub
genome_L2	1	56832	IFNK	CTTAAACCGGCCAACATACCCGTCTCgCACCgAATACACCCAACCTATGAAGGTTTcGAGACGTCGAAAGGAACGAGTAGCAT	AATACACCCAACCTATGAAG	0_brunello_pub
genome_L2	1	219557	C7orf62	CTTAAACCGGCCAACATACCCGTCTCgCACCgAAGTGCAGGTAATTGCTACGGTTTcGAGACGTCGAAAGGAACGAGTAGCAT	AAGTGCAGGTAATTGCTACG	0_brunello_pub
genome_L2	1	120379	PIH1D2	CTTAAACCGGCCAACATACCCGTCTCgCACCgTCTAGCTCAGAGTGACCCTGGTTTcGAGACGTCGAAAGGAACGAGTAGCAT	TCTAGCTCAGAGTGACCCTG	0_brunello_pub
genome_L2	1	223082	ZNRF2	CTTAAACCGGCCAACATACCCGTCTCgCACCgTCCGTACCTCCAAACATGTGGTTTcGAGACGTCGAAAGGAACGAGTAGCAT	TCCGTACCTCCAAACATGTG	0_brunello_pub
genome_L2	1	91368	CDKN2AIPNL	CTTAAACCGGCCAACATACCCGTCTCgCACCgCGAAACCAGCTCCTCCACTGGTTTcGAGACGTCGAAAGGAACGAGTAGCAT	CGAAACCAGCTCCTCCACTG	0_brunello_pub
genome_L2	1	114569	MAL2	CTTAAACCGGCCAACATACCCGTCTCgCACCgTTTGAGCCACCATGCCAGAGGTTTcGAGACGTCGAAAGGAACGAGTAGCAT	TTTGAGCCACCATGCCAGAG	0_brunello_pub
genome_L2	1	56674	TMEM9B	CTTAAACCGGCCAACATACCCGTCTCgCACCgGCATGGGCTCCACAACATGAGTTTcGAGACGTCGAAAGGAACGAGTAGCAT	GCATGGGCTCCACAACATGA	0_brunello_pub
genome_L2	1	6176	RPLP1	CTTAAACCGGCCAACATACCCGTCTCgCACCgCGACGATGAGGTGACAGTCAGTTTcGAGACGTCGAAAGGAACGAGTAGCAT	CGACGATGAGGTGACAGTCA	0_brunello_pub
genome_L2	1	124512	METTL23	CTTAAACCGGCCAACATACCCGTCTCgCACCgGCAAGGATAATATCTTGTGGGTTTcGAGACGTCGAAAGGAACGAGTAGCAT	GCAAGGATAATATCTTGTGG	0_brunello_pub
genome_L2	1	51131	PHF11	CTTAAACCGGCCAACATACCCGTCTCgCACCgTCATAAAAGAGGAGCCACCGGTTTcGAGACGTCGAAAGGAACGAGTAGCAT	TCATAAAAGAGGAGCCACCG	0_brunello_pub
genome_L2	1	81050	OR5AC2	CTTAAACCGGCCAACATACCCGTCTCgCACCgCTGAAAAGGCTAAACCACCAGTTTcGAGACGTCGAAAGGAACGAGTAGCAT	CTGAAAAGGCTAAACCACCA	0_brunello_pub
genome_L2	1	23232	TBC1D12	CTTAAACCGGCCAACATACCCGTCTCgCACCgCCTTCAGCGTTACCTCGCGGGTTTcGAGACGTCGAAAGGAACGAGTAGCAT	CCTTCAGCGTTACCTCGCGG	0_brunello_pub
genome_L2	1	100130451	LOC100130451	CTTAAACCGGCCAACATACCCGTCTCgCACCgAGACCTCTCACATGCCCTGGGTTTcGAGACGTCGAAAGGAACGAGTAGCAT	AGACCTCTCACATGCCCTGG	0_brunello_pub
genome_L2	1	113444	SMIM12	CTTAAACCGGCCAACATACCCGTCTCgCACCgGAGCATCTCAGAGCGCCGGGGTTTcGAGACGTCGAAAGGAACGAGTAGCAT	GAGCATCTCAGAGCGCCGGG	0_brunello_pub
genome_L2	1	92342	METTL18	CTTAAACCGGCCAACATACCCGTCTCgCACCgCCTTTGTGAAATAAGCCAGGGTTTcGAGACGTCGAAAGGAACGAGTAGCAT	CCTTTGTGAAATAAGCCAGG	0_brunello_pub
genome_L2	1	84417	C2orf40	CTTAAACCGGCCAACATACCCGTCTCgCACCgAGCCCATGTAGAGAAACTGCGTTTcGAGACGTCGAAAGGAACGAGTAGCAT	AGCCCATGTAGAGAAACTGC	0_brunello_pub
genome_L2	1	51104	ABHD17B	CTTAAACCGGCCAACATACCCGTCTCgCACCgTATAGGGACAGTACCGTCTGGTTTcGAGACGTCGAAAGGAACGAGTAGCAT	TATAGGGACAGTACCGTCTG	0_brunello_pub
genome_L2	1	55885	LMO3	CTTAAACCGGCCAACATACCCGTCTCgCACCgATTAGCTTTAGTGTACAGGGGTTTcGAGACGTCGAAAGGAACGAGTAGCAT	ATTAGCTTTAGTGTACAGGG	0_brunello_pub
genome_L2	1	388564	TMEM238	CTTAAACCGGCCAACATACCCGTCTCgCACCgGCCCGCCACATCCAGCGCCAGTTTcGAGACGTCGAAAGGAACGAGTAGCAT	GCCCGCCACATCCAGCGCCA	0_brunello_pub
genome_L2	1	9140	ATG12	CTTAAACCGGCCAACATACCCGTCTCgCACCgCTCCCCAGAAACAACCACCCGTTTcGAGACGTCGAAAGGAACGAGTAGCAT	CTCCCCAGAAACAACCACCC	0_brunello_pub
genome_L2	1	403277	OR5K3	CTTAAACCGGCCAACATACCCGTCTCgCACCgCATCTTGGGAGTAATAGCAGGTTTcGAGACGTCGAAAGGAACGAGTAGCAT	CATCTTGGGAGTAATAGCAG	0_brunello_pub
genome_L2	1	10870	HCST	CTTAAACCGGCCAACATACCCGTCTCgCACCgAAGTGATACCTGAAGTGCCAGTTTcGAGACGTCGAAAGGAACGAGTAGCAT	AAGTGATACCTGAAGTGCCA	0_brunello_pub
genome_L2	1	6418	SET	CTTAAACCGGCCAACATACCCGTCTCgCACCgGCTCAACTCCAACCACGACGGTTTcGAGACGTCGAAAGGAACGAGTAGCAT	GCTCAACTCCAACCACGACG	0_brunello_pub
genome_L2	1	145858	C15orf32	CTTAAACCGGCCAACATACCCGTCTCgCACCgAAGATGCCAAAGCTCACGAGGTTTcGAGACGTCGAAAGGAACGAGTAGCAT	AAGATGCCAAAGCTCACGAG	0_brunello_pub
genome_L2	1	51398	WDR83OS	CTTAAACCGGCCAACATACCCGTCTCgCACCgACAATATGTCGGACCCACGGGTTTcGAGACGTCGAAAGGAACGAGTAGCAT	ACAATATGTCGGACCCACGG	0_brunello_pub
genome_L2	1	56925	LXN	CTTAAACCGGCCAACATACCCGTCTCgCACCgACTACATCAACTACCAGCAGGTTTcGAGACGTCGAAAGGAACGAGTAGCAT	ACTACATCAACTACCAGCAG	0_brunello_pub
genome_L2	1	730183	LOC730183	CTTAAACCGGCCAACATACCCGTCTCgCACCgGGGCTGCCATGGGAATCGGGGTTTcGAGACGTCGAAAGGAACGAGTAGCAT	GGGCTGCCATGGGAATCGGG	0_brunello_pub
genome_L2	1	8303	SNN	CTTAAACCGGCCAACATACCCGTCTCgCACCgGATGACTGTGACCACGCCCGGTTTcGAGACGTCGAAAGGAACGAGTAGCAT	GATGACTGTGACCACGCCCG	0_brunello_pub
genome_L2	1	282966	C10orf53	CTTAAACCGGCCAACATACCCGTCTCgCACCgGTTGGCCATAGATGGACATGGTTTcGAGACGTCGAAAGGAACGAGTAGCAT	GTTGGCCATAGATGGACATG	0_brunello_pub
genome_L2	1	149018	LELP1	CTTAAACCGGCCAACATACCCGTCTCgCACCgCTGTTTCGAAAAGTGCCCATGTTTcGAGACGTCGAAAGGAACGAGTAGCAT	CTGTTTCGAAAAGTGCCCAT	0_brunello_pub
genome_L2	1	388327	C17orf100	CTTAAACCGGCCAACATACCCGTCTCgCACCgGGTGGGACGAGGTCTCCACGGTTTcGAGACGTCGAAAGGAACGAGTAGCAT	GGTGGGACGAGGTCTCCACG	0_brunello_pub
genome_L2	1	7529	YWHAB	CTTAAACCGGCCAACATACCCGTCTCgCACCgTGAAGGCAGTCACAGAACAGGTTTcGAGACGTCGAAAGGAACGAGTAGCAT	TGAAGGCAGTCACAGAACAG	0_brunello_pub
genome_L2	1	58486	ZBED5	CTTAAACCGGCCAACATACCCGTCTCgCACCgATGTCTTCGAAGCTTACTAGGTTTcGAGACGTCGAAAGGAACGAGTAGCAT	ATGTCTTCGAAGCTTACTAG	0_brunello_pub
genome_L2	1	219473	OR8K3	CTTAAACCGGCCAACATACCCGTCTCgCACCgGATGGCCACATAGAGGTCGTGTTTcGAGACGTCGAAAGGAACGAGTAGCAT	GATGGCCACATAGAGGTCGT	0_brunello_pub
genome_L2	1	6181	RPLP2	CTTAAACCGGCCAACATACCCGTCTCgCACCgGGACAGCGTGGGTATCGAGGGTTTcGAGACGTCGAAAGGAACGAGTAGCAT	GGACAGCGTGGGTATCGAGG	0_brunello_pub
genome_L2	1	54766	BTG4	CTTAAACCGGCCAACATACCCGTCTCgCACCgATCCCTTTGAAGTATGCTGTGTTTcGAGACGTCGAAAGGAACGAGTAGCAT	ATCCCTTTGAAGTATGCTGT	0_brunello_pub
genome_L2	1	7334	UBE2N	CTTAAACCGGCCAACATACCCGTCTCgCACCgCCTTCCAGAAGAATACCCAAGTTTcGAGACGTCGAAAGGAACGAGTAGCAT	CCTTCCAGAAGAATACCCAA	0_brunello_pub
genome_L2	1	79501	OR4F5	CTTAAACCGGCCAACATACCCGTCTCgCACCgACCACAGAAGAGTAAGTGCAGTTTcGAGACGTCGAAAGGAACGAGTAGCAT	ACCACAGAAGAGTAAGTGCA	0_brunello_pub
genome_L2	1	3400	ID4	CTTAAACCGGCCAACATACCCGTCTCgCACCgACGACTGCTATAGCCGCCTGGTTTcGAGACGTCGAAAGGAACGAGTAGCAT	ACGACTGCTATAGCCGCCTG	0_brunello_pub
genome_L2	1	440335	SMIM22	CTTAAACCGGCCAACATACCCGTCTCgCACCgGAAGGCAACAGTGTCCCATGGTTTcGAGACGTCGAAAGGAACGAGTAGCAT	GAAGGCAACAGTGTCCCATG	0_brunello_pub
genome_L2	1	51510	CHMP5	CTTAAACCGGCCAACATACCCGTCTCgCACCgTGCCCAACAGTCATTCAACAGTTTcGAGACGTCGAAAGGAACGAGTAGCAT	TGCCCAACAGTCATTCAACA	0_brunello_pub
genome_L2	1	441519	CT45A3	CTTAAACCGGCCAACATACCCGTCTCgCACCgGTTTCACCAGAGCTTATGACGTTTcGAGACGTCGAAAGGAACGAGTAGCAT	GTTTCACCAGAGCTTATGAC	0_brunello_pub
genome_L2	1	346288	14-Sep	CTTAAACCGGCCAACATACCCGTCTCgCACCgAGAGGCCGTCACTACCCTTGGTTTcGAGACGTCGAAAGGAACGAGTAGCAT	AGAGGCCGTCACTACCCTTG	0_brunello_pub
genome_L2	1	51118	UTP11L	CTTAAACCGGCCAACATACCCGTCTCgCACCgGACTCTGTCGACTAGCTCCGGTTTcGAGACGTCGAAAGGAACGAGTAGCAT	GACTCTGTCGACTAGCTCCG	0_brunello_pub
genome_L2	1	51014	TMED7	CTTAAACCGGCCAACATACCCGTCTCgCACCgAAGCTCGAAGGTGATCTCAGGTTTcGAGACGTCGAAAGGAACGAGTAGCAT	AAGCTCGAAGGTGATCTCAG	0_brunello_pub
genome_L2	1	5320	PLA2G2A	CTTAAACCGGCCAACATACCCGTCTCgCACCgTACAAACGTCTGGAGAAACGGTTTcGAGACGTCGAAAGGAACGAGTAGCAT	TACAAACGTCTGGAGAAACG	0_brunello_pub
genome_L2	1	100529097	RPL36A-HNRNPH2	CTTAAACCGGCCAACATACCCGTCTCgCACCgTTAACGTCCCTAAAACCCGCGTTTcGAGACGTCGAAAGGAACGAGTAGCAT	TTAACGTCCCTAAAACCCGC	0_brunello_pub
genome_L2	1	7311	UBA52	CTTAAACCGGCCAACATACCCGTCTCgCACCgGCGCAACACCAGGTGCAGGGGTTTcGAGACGTCGAAAGGAACGAGTAGCAT	GCGCAACACCAGGTGCAGGG	0_brunello_pub
genome_L2	1	51367	POP5	CTTAAACCGGCCAACATACCCGTCTCgCACCgCGTACGGGACACGATCGCCAGTTTcGAGACGTCGAAAGGAACGAGTAGCAT	CGTACGGGACACGATCGCCA	0_brunello_pub
genome_L2	1	5204	PFDN5	CTTAAACCGGCCAACATACCCGTCTCgCACCgGTGCTGAACAAGAGCAACGAGTTTcGAGACGTCGAAAGGAACGAGTAGCAT	GTGCTGAACAAGAGCAACGA	0_brunello_pub
genome_L2	1	390157	OR8K1	CTTAAACCGGCCAACATACCCGTCTCgCACCgATGAGGAAGAGTCCAAACAGGTTTcGAGACGTCGAAAGGAACGAGTAGCAT	ATGAGGAAGAGTCCAAACAG	0_brunello_pub
genome_L2	1	29089	UBE2T	CTTAAACCGGCCAACATACCCGTCTCgCACCgTGGATGACCTGCGAGCTCGTGTTTcGAGACGTCGAAAGGAACGAGTAGCAT	TGGATGACCTGCGAGCTCGT	0_brunello_pub
genome_L2	1	58516	FAM60A	CTTAAACCGGCCAACATACCCGTCTCgCACCgGTAACAAGGAGATTGAGCTGGTTTcGAGACGTCGAAAGGAACGAGTAGCAT	GTAACAAGGAGATTGAGCTG	0_brunello_pub
genome_L2	1	9349	RPL23	CTTAAACCGGCCAACATACCCGTCTCgCACCgATCAATTGTGCTGACAACACGTTTcGAGACGTCGAAAGGAACGAGTAGCAT	ATCAATTGTGCTGACAACAC	0_brunello_pub
genome_L2	1	402135	OR5K2	CTTAAACCGGCCAACATACCCGTCTCgCACCgCAAACTAATATTCCCCACCAGTTTcGAGACGTCGAAAGGAACGAGTAGCAT	CAAACTAATATTCCCCACCA	0_brunello_pub
genome_L2	1	4706	NDUFAB1	CTTAAACCGGCCAACATACCCGTCTCgCACCgATGCCCTCTAACGTCAAAGGGTTTcGAGACGTCGAAAGGAACGAGTAGCAT	ATGCCCTCTAACGTCAAAGG	0_brunello_pub
genome_L2	1	7562	ZNF708	CTTAAACCGGCCAACATACCCGTCTCgCACCgGATGAGCATAAGTTGCACAAGTTTcGAGACGTCGAAAGGAACGAGTAGCAT	GATGAGCATAAGTTGCACAA	0_brunello_pub
genome_L2	1	147670	SMIM17	CTTAAACCGGCCAACATACCCGTCTCgCACCgCGCCTGCACCAAAGACTGGGGTTTcGAGACGTCGAAAGGAACGAGTAGCAT	CGCCTGCACCAAAGACTGGG	0_brunello_pub
genome_L2	1	22916	NCBP2	CTTAAACCGGCCAACATACCCGTCTCgCACCgGCTGCGCAGCGACTCCTACGGTTTcGAGACGTCGAAAGGAACGAGTAGCAT	GCTGCGCAGCGACTCCTACG	0_brunello_pub
genome_L2	1	170482	CLEC4C	CTTAAACCGGCCAACATACCCGTCTCgCACCgTCTGGTGGTGATCAACACCAGTTTcGAGACGTCGAAAGGAACGAGTAGCAT	TCTGGTGGTGATCAACACCA	0_brunello_pub
genome_L2	1	84650	EBPL	CTTAAACCGGCCAACATACCCGTCTCgCACCgATACAGCTCGCACACGCACAGTTTcGAGACGTCGAAAGGAACGAGTAGCAT	ATACAGCTCGCACACGCACA	0_brunello_pub
genome_L2	1	11146	GLMN	CTTAAACCGGCCAACATACCCGTCTCgCACCgTACATACCAGTGTCTCAATGGTTTcGAGACGTCGAAAGGAACGAGTAGCAT	TACATACCAGTGTCTCAATG	0_brunello_pub
genome_L2	1	100506243	KRBOX1	CTTAAACCGGCCAACATACCCGTCTCgCACCgGGCTGTGTACTTCACTACGAGTTTcGAGACGTCGAAAGGAACGAGTAGCAT	GGCTGTGTACTTCACTACGA	0_brunello_pub
genome_L2	1	128826	MIR1-1HG	CTTAAACCGGCCAACATACCCGTCTCgCACCgTCACACACTGGAGCACTGTGGTTTcGAGACGTCGAAAGGAACGAGTAGCAT	TCACACACTGGAGCACTGTG	0_brunello_pub
genome_L2	1	26578	OSTF1	CTTAAACCGGCCAACATACCCGTCTCgCACCgGAGTGTTTGGACAACAGAGTGTTTcGAGACGTCGAAAGGAACGAGTAGCAT	GAGTGTTTGGACAACAGAGT	0_brunello_pub
genome_L2	1	81127	OR4K15	CTTAAACCGGCCAACATACCCGTCTCgCACCgCGAGCACAACACATACACGAGTTTcGAGACGTCGAAAGGAACGAGTAGCAT	CGAGCACAACACATACACGA	0_brunello_pub
genome_L2	1	26872	STEAP1	CTTAAACCGGCCAACATACCCGTCTCgCACCgATCCACTTATCCAACCAATGGTTTcGAGACGTCGAAAGGAACGAGTAGCAT	ATCCACTTATCCAACCAATG	0_brunello_pub
genome_L2	1	255403	ZNF718	CTTAAACCGGCCAACATACCCGTCTCgCACCgCCAAAAGGACATGAGAAACGGTTTcGAGACGTCGAAAGGAACGAGTAGCAT	CCAAAAGGACATGAGAAACG	0_brunello_pub
genome_L2	1	100532726	NDUFC2-KCTD14	CTTAAACCGGCCAACATACCCGTCTCgCACCgTGATTGATAACCTAATCCGGGTTTcGAGACGTCGAAAGGAACGAGTAGCAT	TGATTGATAACCTAATCCGG	0_brunello_pub
genome_L2	1	402117	VWC2L	CTTAAACCGGCCAACATACCCGTCTCgCACCgTCACAGCGACACCATTCACAGTTTcGAGACGTCGAAAGGAACGAGTAGCAT	TCACAGCGACACCATTCACA	0_brunello_pub
genome_L2	1	122742	OR4L1	CTTAAACCGGCCAACATACCCGTCTCgCACCgTTGCATTGAAACATACACCCGTTTcGAGACGTCGAAAGGAACGAGTAGCAT	TTGCATTGAAACATACACCC	0_brunello_pub
genome_L2	1	54622	ARL15	CTTAAACCGGCCAACATACCCGTCTCgCACCgTGGTCGACACGACGTTATCGGTTTcGAGACGTCGAAAGGAACGAGTAGCAT	TGGTCGACACGACGTTATCG	0_brunello_pub
genome_L2	1	51601	LIPT1	CTTAAACCGGCCAACATACCCGTCTCgCACCgATGCCTACCAATTACAACAGGTTTcGAGACGTCGAAAGGAACGAGTAGCAT	ATGCCTACCAATTACAACAG	0_brunello_pub
genome_L2	1	116151	FAM210B	CTTAAACCGGCCAACATACCCGTCTCgCACCgGTTGGCGTGTCATTGCACATGTTTcGAGACGTCGAAAGGAACGAGTAGCAT	GTTGGCGTGTCATTGCACAT	0_brunello_pub
genome_L2	1	400073	C12orf76	CTTAAACCGGCCAACATACCCGTCTCgCACCgCCTAATAGCCGAACAAACTGGTTTcGAGACGTCGAAAGGAACGAGTAGCAT	CCTAATAGCCGAACAAACTG	0_brunello_pub
genome_L2	1	347744	C6orf52	CTTAAACCGGCCAACATACCCGTCTCgCACCgGCGCATACCAGTTGCCATAGGTTTcGAGACGTCGAAAGGAACGAGTAGCAT	GCGCATACCAGTTGCCATAG	0_brunello_pub
genome_L2	1	353322	ANKRD37	CTTAAACCGGCCAACATACCCGTCTCgCACCgAGGAGAAGCTCCACTACACAGTTTcGAGACGTCGAAAGGAACGAGTAGCAT	AGGAGAAGCTCCACTACACA	0_brunello_pub
genome_L2	1	220979	C10orf25	CTTAAACCGGCCAACATACCCGTCTCgCACCgTGACTTCGTGAAAAGTACCAGTTTcGAGACGTCGAAAGGAACGAGTAGCAT	TGACTTCGTGAAAAGTACCA	0_brunello_pub
genome_L2	1	140880	CST11	CTTAAACCGGCCAACATACCCGTCTCgCACCgGATCACCGACCAGTATAACAGTTTcGAGACGTCGAAAGGAACGAGTAGCAT	GATCACCGACCAGTATAACA	0_brunello_pub
genome_L2	1	219348	PLAC9	CTTAAACCGGCCAACATACCCGTCTCgCACCgACGCCGTCTAGATGTCATGGGTTTcGAGACGTCGAAAGGAACGAGTAGCAT	ACGCCGTCTAGATGTCATGG	0_brunello_pub
genome_L2	1	219333	USP12	CTTAAACCGGCCAACATACCCGTCTCgCACCgCAGCACACCAGACCCAACGTGTTTcGAGACGTCGAAAGGAACGAGTAGCAT	CAGCACACCAGACCCAACGT	0_brunello_pub
genome_L2	1	80323	CCDC68	CTTAAACCGGCCAACATACCCGTCTCgCACCgAGCGGACGTAGACTCATACAGTTTcGAGACGTCGAAAGGAACGAGTAGCAT	AGCGGACGTAGACTCATACA	0_brunello_pub
genome_L2	1	4666	NACA	CTTAAACCGGCCAACATACCCGTCTCgCACCgAGCCCCAGGCTGAGACAGGTGTTTcGAGACGTCGAAAGGAACGAGTAGCAT	AGCCCCAGGCTGAGACAGGT	0_brunello_pub
genome_L2	1	1670	DEFA5	CTTAAACCGGCCAACATACCCGTCTCgCACCgTACAACCCAGAAGCAGTCTGGTTTcGAGACGTCGAAAGGAACGAGTAGCAT	TACAACCCAGAAGCAGTCTG	0_brunello_pub
genome_L2	1	8773	SNAP23	CTTAAACCGGCCAACATACCCGTCTCgCACCgACAGAACTCAACAAATGCTGGTTTcGAGACGTCGAAAGGAACGAGTAGCAT	ACAGAACTCAACAAATGCTG	0_brunello_pub
genome_L2	1	1396	CRIP1	CTTAAACCGGCCAACATACCCGTCTCgCACCgGGGTCCCACCTACCTCAGCGGTTTcGAGACGTCGAAAGGAACGAGTAGCAT	GGGTCCCACCTACCTCAGCG	0_brunello_pub
genome_L2	1	100144595	LOC100144595	CTTAAACCGGCCAACATACCCGTCTCgCACCgACTTACTTAGTGTCTCCCAAGTTTcGAGACGTCGAAAGGAACGAGTAGCAT	ACTTACTTAGTGTCTCCCAA	0_brunello_pub
genome_L2	1	167555	FAM151B	CTTAAACCGGCCAACATACCCGTCTCgCACCgGTGGTTAGCTGCATGATACCGTTTcGAGACGTCGAAAGGAACGAGTAGCAT	GTGGTTAGCTGCATGATACC	0_brunello_pub
genome_L2	1	55634	KRBOX4	CTTAAACCGGCCAACATACCCGTCTCgCACCgTGAGCAGATAGATCACTACAGTTTcGAGACGTCGAAAGGAACGAGTAGCAT	TGAGCAGATAGATCACTACA	0_brunello_pub
genome_L2	1	131920	TMEM207	CTTAAACCGGCCAACATACCCGTCTCgCACCgGACCCCGAATTGATTCTCACGTTTcGAGACGTCGAAAGGAACGAGTAGCAT	GACCCCGAATTGATTCTCAC	0_brunello_pub
genome_L2	1	6844	VAMP2	CTTAAACCGGCCAACATACCCGTCTCgCACCgCCGTGCAGATGCACTCCAGGGTTTcGAGACGTCGAAAGGAACGAGTAGCAT	CCGTGCAGATGCACTCCAGG	0_brunello_pub
genome_L2	1	8520	HAT1	CTTAAACCGGCCAACATACCCGTCTCgCACCgGCTACGCTCTTTGCGACCGTGTTTcGAGACGTCGAAAGGAACGAGTAGCAT	GCTACGCTCTTTGCGACCGT	0_brunello_pub
genome_L2	1	348262	FAM195B	CTTAAACCGGCCAACATACCCGTCTCgCACCgGGTGTGGAGCGAGACCTGCGGTTTcGAGACGTCGAAAGGAACGAGTAGCAT	GGTGTGGAGCGAGACCTGCG	0_brunello_pub
genome_L2	1	56952	PRTFDC1	CTTAAACCGGCCAACATACCCGTCTCgCACCgAGGATGTTGTCGGAACTGGGGTTTcGAGACGTCGAAAGGAACGAGTAGCAT	AGGATGTTGTCGGAACTGGG	0_brunello_pub
genome_L2	1	80763	SPX	CTTAAACCGGCCAACATACCCGTCTCgCACCgAAGTCTGGCAGCAACAACCTGTTTcGAGACGTCGAAAGGAACGAGTAGCAT	AAGTCTGGCAGCAACAACCT	0_brunello_pub
genome_L2	1	51728	POLR3K	CTTAAACCGGCCAACATACCCGTCTCgCACCgGGGTGATGTTGTGCACGTAGGTTTcGAGACGTCGAAAGGAACGAGTAGCAT	GGGTGATGTTGTGCACGTAG	0_brunello_pub
genome_L2	1	125965	COX6B2	CTTAAACCGGCCAACATACCCGTCTCgCACCgACGCGGAAATAGTACTCGCAGTTTcGAGACGTCGAAAGGAACGAGTAGCAT	ACGCGGAAATAGTACTCGCA	0_brunello_pub
genome_L2	1	494119	SPANXN2	CTTAAACCGGCCAACATACCCGTCTCgCACCgCATCAATCCAGTCCAAGAGGGTTTcGAGACGTCGAAAGGAACGAGTAGCAT	CATCAATCCAGTCCAAGAGG	0_brunello_pub
genome_L2	1	282770	OR10AG1	CTTAAACCGGCCAACATACCCGTCTCgCACCgGATAACAGTCCATGTAGTAGGTTTcGAGACGTCGAAAGGAACGAGTAGCAT	GATAACAGTCCATGTAGTAG	0_brunello_pub
genome_L2	1	5266	PI3	CTTAAACCGGCCAACATACCCGTCTCgCACCgGAACCAGCGTCCCAGCGATGGTTTcGAGACGTCGAAAGGAACGAGTAGCAT	GAACCAGCGTCCCAGCGATG	0_brunello_pub
genome_L2	1	541465	CT45A6	CTTAAACCGGCCAACATACCCGTCTCgCACCgTCCTTGTTTCCTTGCCAACAGTTTcGAGACGTCGAAAGGAACGAGTAGCAT	TCCTTGTTTCCTTGCCAACA	0_brunello_pub
genome_L2	1	81555	YIPF5	CTTAAACCGGCCAACATACCCGTCTCgCACCgCAGCAGTCCTATGATTATGGGTTTcGAGACGTCGAAAGGAACGAGTAGCAT	CAGCAGTCCTATGATTATGG	0_brunello_pub
genome_L2	1	84334	APOPT1	CTTAAACCGGCCAACATACCCGTCTCgCACCgCAGGGATACGGCGCCCAGCGGTTTcGAGACGTCGAAAGGAACGAGTAGCAT	CAGGGATACGGCGCCCAGCG	0_brunello_pub
genome_L2	1	83890	SPATA9	CTTAAACCGGCCAACATACCCGTCTCgCACCgTGAGGGAAGTTAATGCGCCGGTTTcGAGACGTCGAAAGGAACGAGTAGCAT	TGAGGGAAGTTAATGCGCCG	0_brunello_pub
genome_L2	1	124626	ZPBP2	CTTAAACCGGCCAACATACCCGTCTCgCACCgCATGTGTAAAGTCCAGACAAGTTTcGAGACGTCGAAAGGAACGAGTAGCAT	CATGTGTAAAGTCCAGACAA	0_brunello_pub
genome_L2	1	100529240	ZNF816-ZNF321P	CTTAAACCGGCCAACATACCCGTCTCgCACCgCAAGGAATATCACTTACCTGGTTTcGAGACGTCGAAAGGAACGAGTAGCAT	CAAGGAATATCACTTACCTG	0_brunello_pub
genome_L2	1	1351	COX8A	CTTAAACCGGCCAACATACCCGTCTCgCACCgGCTTGACAGGCTCGGCCCGGGTTTcGAGACGTCGAAAGGAACGAGTAGCAT	GCTTGACAGGCTCGGCCCGG	0_brunello_pub
genome_L2	1	101060211	CT45A7	CTTAAACCGGCCAACATACCCGTCTCgCACCgCATCAAGGAAGCAGCAAGGTGTTTcGAGACGTCGAAAGGAACGAGTAGCAT	CATCAAGGAAGCAGCAAGGT	0_brunello_pub
genome_L2	1	26984	SEC22A	CTTAAACCGGCCAACATACCCGTCTCgCACCgTGCAGACGGAAATCAAGCTGGTTTcGAGACGTCGAAAGGAACGAGTAGCAT	TGCAGACGGAAATCAAGCTG	0_brunello_pub
genome_L2	1	5870	RAB6A	CTTAAACCGGCCAACATACCCGTCTCgCACCgATAAACAACAACTGCCACAGGTTTcGAGACGTCGAAAGGAACGAGTAGCAT	ATAAACAACAACTGCCACAG	0_brunello_pub
genome_L2	1	5984	RFC4	CTTAAACCGGCCAACATACCCGTCTCgCACCgACAGATAAGACAGAATCGGGGTTTcGAGACGTCGAAAGGAACGAGTAGCAT	ACAGATAAGACAGAATCGGG	0_brunello_pub
genome_L2	1	5877	RABIF	CTTAAACCGGCCAACATACCCGTCTCgCACCgCTGTCGGCGAGAGAAGAGAGGTTTcGAGACGTCGAAAGGAACGAGTAGCAT	CTGTCGGCGAGAGAAGAGAG	0_brunello_pub
genome_L2	1	6887	TAL2	CTTAAACCGGCCAACATACCCGTCTCgCACCgTCTTCACAAATACCAGGGAGGTTTcGAGACGTCGAAAGGAACGAGTAGCAT	TCTTCACAAATACCAGGGAG	0_brunello_pub
genome_L2	1	441549	CDNF	CTTAAACCGGCCAACATACCCGTCTCgCACCgTACAAGTCACTGATAGACAGGTTTcGAGACGTCGAAAGGAACGAGTAGCAT	TACAAGTCACTGATAGACAG	0_brunello_pub
genome_L2	1	100132396	ZNF705B	CTTAAACCGGCCAACATACCCGTCTCgCACCgGCAAGGAAAAGAGCTGTGGTGTTTcGAGACGTCGAAAGGAACGAGTAGCAT	GCAAGGAAAAGAGCTGTGGT	0_brunello_pub
genome_L2	1	5867	RAB4A	CTTAAACCGGCCAACATACCCGTCTCgCACCgGAGAAGTTATTACCGAGGCGGTTTcGAGACGTCGAAAGGAACGAGTAGCAT	GAGAAGTTATTACCGAGGCG	0_brunello_pub
genome_L2	1	7163	TPD52	CTTAAACCGGCCAACATACCCGTCTCgCACCgGAGAACAGACCCAGTCCCTGGTTTcGAGACGTCGAAAGGAACGAGTAGCAT	GAGAACAGACCCAGTCCCTG	0_brunello_pub
genome_L2	1	7247	TSN	CTTAAACCGGCCAACATACCCGTCTCgCACCgTGCCGAGCAGGACATCCGAGGTTTcGAGACGTCGAAAGGAACGAGTAGCAT	TGCCGAGCAGGACATCCGAG	0_brunello_pub
genome_L2	1	503542	SPRN	CTTAAACCGGCCAACATACCCGTCTCgCACCgGTGCTGGGCTCTGCTACTGGGTTTcGAGACGTCGAAAGGAACGAGTAGCAT	GTGCTGGGCTCTGCTACTGG	0_brunello_pub
genome_L2	1	25906	ANAPC15	CTTAAACCGGCCAACATACCCGTCTCgCACCgACAGAGTCTCAGTCACACGAGTTTcGAGACGTCGAAAGGAACGAGTAGCAT	ACAGAGTCTCAGTCACACGA	0_brunello_pub
genome_L2	1	28970	C11orf54	CTTAAACCGGCCAACATACCCGTCTCgCACCgTCCATCTGCAGGGTTCACATGTTTcGAGACGTCGAAAGGAACGAGTAGCAT	TCCATCTGCAGGGTTCACAT	0_brunello_pub
genome_L2	1	10049	DNAJB6	CTTAAACCGGCCAACATACCCGTCTCgCACCgGCCACTACCACCAAATGACGGTTTcGAGACGTCGAAAGGAACGAGTAGCAT	GCCACTACCACCAAATGACG	0_brunello_pub
genome_L2	1	51503	CWC15	CTTAAACCGGCCAACATACCCGTCTCgCACCgACGGTTACGAACCTCTTCAGGTTTcGAGACGTCGAAAGGAACGAGTAGCAT	ACGGTTACGAACCTCTTCAG	0_brunello_pub
genome_L2	1	11017	SNRNP27	CTTAAACCGGCCAACATACCCGTCTCgCACCgCATCCCGGGAGAGAGAACGCGTTTcGAGACGTCGAAAGGAACGAGTAGCAT	CATCCCGGGAGAGAGAACGC	0_brunello_pub
genome_L2	1	1635	DCTD	CTTAAACCGGCCAACATACCCGTCTCgCACCgTCAACCCACAGTGTGCCATGGTTTcGAGACGTCGAAAGGAACGAGTAGCAT	TCAACCCACAGTGTGCCATG	0_brunello_pub
genome_L2	1	541466	CT45A1	CTTAAACCGGCCAACATACCCGTCTCgCACCgCTTACTCTTTGCTTTGGACAGTTTcGAGACGTCGAAAGGAACGAGTAGCAT	CTTACTCTTTGCTTTGGACA	0_brunello_pub
genome_L2	1	4069	LYZ	CTTAAACCGGCCAACATACCCGTCTCgCACCgCCTGGACCGTAACAGAAAGGGTTTcGAGACGTCGAAAGGAACGAGTAGCAT	CCTGGACCGTAACAGAAAGG	0_brunello_pub
genome_L2	1	7507	XPA	CTTAAACCGGCCAACATACCCGTCTCgCACCgCCAAAGATAATTGACACAGGGTTTcGAGACGTCGAAAGGAACGAGTAGCAT	CCAAAGATAATTGACACAGG	0_brunello_pub
genome_L2	1	374	AREG	CTTAAACCGGCCAACATACCCGTCTCgCACCgATTGTCGATGATTCAGTCAGGTTTcGAGACGTCGAAAGGAACGAGTAGCAT	ATTGTCGATGATTCAGTCAG	0_brunello_pub
genome_L2	1	347411	MPC1L	CTTAAACCGGCCAACATACCCGTCTCgCACCgGCAGGTTTCGAGGCTGTACGGTTTcGAGACGTCGAAAGGAACGAGTAGCAT	GCAGGTTTCGAGGCTGTACG	0_brunello_pub
genome_L2	1	56300	IL36G	CTTAAACCGGCCAACATACCCGTCTCgCACCgTATCACATGCAAGTATCCAGGTTTcGAGACGTCGAAAGGAACGAGTAGCAT	TATCACATGCAAGTATCCAG	0_brunello_pub
genome_L2	1	728945	PPIAL4F	CTTAAACCGGCCAACATACCCGTCTCgCACCgGAATTGTCCACAGTCAGCAAGTTTcGAGACGTCGAAAGGAACGAGTAGCAT	GAATTGTCCACAGTCAGCAA	0_brunello_pub
genome_L2	1	8091	HMGA2	CTTAAACCGGCCAACATACCCGTCTCgCACCgTCCTCTCTTCTGAGGCGCTGGTTTcGAGACGTCGAAAGGAACGAGTAGCAT	TCCTCTCTTCTGAGGCGCTG	0_brunello_pub
genome_L2	1	147199	SCGB1C1	CTTAAACCGGCCAACATACCCGTCTCgCACCgCCCCAGAGGAGCTCTATGAGGTTTcGAGACGTCGAAAGGAACGAGTAGCAT	CCCCAGAGGAGCTCTATGAG	0_brunello_pub
genome_L2	1	55297	CCDC91	CTTAAACCGGCCAACATACCCGTCTCgCACCgGAAACAGGCACACAAGTGTGGTTTcGAGACGTCGAAAGGAACGAGTAGCAT	GAAACAGGCACACAAGTGTG	0_brunello_pub
genome_L2	1	9532	BAG2	CTTAAACCGGCCAACATACCCGTCTCgCACCgTCAACGCTAAAGCCAACGAGGTTTcGAGACGTCGAAAGGAACGAGTAGCAT	TCAACGCTAAAGCCAACGAG	0_brunello_pub
genome_L2	1	790955	UQCC3	CTTAAACCGGCCAACATACCCGTCTCgCACCgCTCCCGGGGTCACGATAACGGTTTcGAGACGTCGAAAGGAACGAGTAGCAT	CTCCCGGGGTCACGATAACG	0_brunello_pub
genome_L2	1	100129669	IZUMO3	CTTAAACCGGCCAACATACCCGTCTCgCACCgCAATGAAACATGGAAAGGTGGTTTcGAGACGTCGAAAGGAACGAGTAGCAT	CAATGAAACATGGAAAGGTG	0_brunello_pub
genome_L2	1	284040	CDRT4	CTTAAACCGGCCAACATACCCGTCTCgCACCgAGCGCCCCACATTGATAACGGTTTcGAGACGTCGAAAGGAACGAGTAGCAT	AGCGCCCCACATTGATAACG	0_brunello_pub
genome_L2	1	55891	LENEP	CTTAAACCGGCCAACATACCCGTCTCgCACCgCCGCAGCCCAGTGTCTCGAGGTTTcGAGACGTCGAAAGGAACGAGTAGCAT	CCGCAGCCCAGTGTCTCGAG	0_brunello_pub
genome_L2	1	79647	AKIRIN1	CTTAAACCGGCCAACATACCCGTCTCgCACCgGCGGCCCATGGAGTTCGAGGGTTTcGAGACGTCGAAAGGAACGAGTAGCAT	GCGGCCCATGGAGTTCGAGG	0_brunello_pub
genome_L2	1	100526773	EPPIN-WFDC6	CTTAAACCGGCCAACATACCCGTCTCgCACCgGCAGCCACCATAGACAAACAGTTTcGAGACGTCGAAAGGAACGAGTAGCAT	GCAGCCACCATAGACAAACA	0_brunello_pub
genome_L2	1	121053	C12orf45	CTTAAACCGGCCAACATACCCGTCTCgCACCgTCAATATTGAAACGACCAGGGTTTcGAGACGTCGAAAGGAACGAGTAGCAT	TCAATATTGAAACGACCAGG	0_brunello_pub
genome_L2	1	284254	DYNAP	CTTAAACCGGCCAACATACCCGTCTCgCACCgTGTCTCTCCCAACTTAACTGGTTTcGAGACGTCGAAAGGAACGAGTAGCAT	TGTCTCTCCCAACTTAACTG	0_brunello_pub
genome_L2	1	2230	FDX1	CTTAAACCGGCCAACATACCCGTCTCgCACCgGCAGGCCGCTGGATCCAGCGGTTTcGAGACGTCGAAAGGAACGAGTAGCAT	GCAGGCCGCTGGATCCAGCG	0_brunello_pub
genome_L2	1	55872	PBK	CTTAAACCGGCCAACATACCCGTCTCgCACCgTGTCTTGCTATGGAATATGGGTTTcGAGACGTCGAAAGGAACGAGTAGCAT	TGTCTTGCTATGGAATATGG	0_brunello_pub
genome_L2	1	730262	PPIAL4E	CTTAAACCGGCCAACATACCCGTCTCgCACCgCGGTGACAAGTCCATCTATGGTTTcGAGACGTCGAAAGGAACGAGTAGCAT	CGGTGACAAGTCCATCTATG	0_brunello_pub
genome_L2	1	55335	NIPSNAP3B	CTTAAACCGGCCAACATACCCGTCTCgCACCgACGGGCCCTAGACAATACGAGTTTcGAGACGTCGAAAGGAACGAGTAGCAT	ACGGGCCCTAGACAATACGA	0_brunello_pub
genome_L2	1	4893	NRAS	CTTAAACCGGCCAACATACCCGTCTCgCACCgCCATGAGAGACCAATACATGGTTTcGAGACGTCGAAAGGAACGAGTAGCAT	CCATGAGAGACCAATACATG	0_brunello_pub
genome_L2	1	51258	MRPL51	CTTAAACCGGCCAACATACCCGTCTCgCACCgCACCCCAAAGAACTGATCAGGTTTcGAGACGTCGAAAGGAACGAGTAGCAT	CACCCCAAAGAACTGATCAG	0_brunello_pub
genome_L2	1	5464	PPA1	CTTAAACCGGCCAACATACCCGTCTCgCACCgTGGTAGTTGAAGTACCACGCGTTTcGAGACGTCGAAAGGAACGAGTAGCAT	TGGTAGTTGAAGTACCACGC	0_brunello_pub
genome_L2	1	440077	ZNF705A	CTTAAACCGGCCAACATACCCGTCTCgCACCgCAGCGTTTGTTAACTCACAGGTTTcGAGACGTCGAAAGGAACGAGTAGCAT	CAGCGTTTGTTAACTCACAG	0_brunello_pub
genome_L2	1	100507203	SMLR1	CTTAAACCGGCCAACATACCCGTCTCgCACCgCCAACCACACAGACCCCACGGTTTcGAGACGTCGAAAGGAACGAGTAGCAT	CCAACCACACAGACCCCACG	0_brunello_pub
genome_L2	1	441521	CT45A5	CTTAAACCGGCCAACATACCCGTCTCgCACCgCTTCGTATCAGAAAAGGCAGGTTTcGAGACGTCGAAAGGAACGAGTAGCAT	CTTCGTATCAGAAAAGGCAG	0_brunello_pub
genome_L2	1	131965	METTL6	CTTAAACCGGCCAACATACCCGTCTCgCACCgACAACATCCACAGACTCTGGGTTTcGAGACGTCGAAAGGAACGAGTAGCAT	ACAACATCCACAGACTCTGG	0_brunello_pub
genome_L2	1	10974	ADIRF	CTTAAACCGGCCAACATACCCGTCTCgCACCgAGTGGTGGACCAGGCCACAGGTTTcGAGACGTCGAAAGGAACGAGTAGCAT	AGTGGTGGACCAGGCCACAG	0_brunello_pub
genome_L2	1	388533	KRTDAP	CTTAAACCGGCCAACATACCCGTCTCgCACCgTTTGTCGATGTTCAGGAACGGTTTcGAGACGTCGAAAGGAACGAGTAGCAT	TTTGTCGATGTTCAGGAACG	0_brunello_pub
genome_L2	1	338339	CLEC4D	CTTAAACCGGCCAACATACCCGTCTCgCACCgTCTTACTGACAACAAGACGTGTTTcGAGACGTCGAAAGGAACGAGTAGCAT	TCTTACTGACAACAAGACGT	0_brunello_pub
genome_L2	1	338661	TMEM225	CTTAAACCGGCCAACATACCCGTCTCgCACCgCATTAAGACTACGGCCCAGGGTTTcGAGACGTCGAAAGGAACGAGTAGCAT	CATTAAGACTACGGCCCAGG	0_brunello_pub
genome_L2	1	200232	FAM209A	CTTAAACCGGCCAACATACCCGTCTCgCACCgAGTCCTCCTGGCCTTCGAGGGTTTcGAGACGTCGAAAGGAACGAGTAGCAT	AGTCCTCCTGGCCTTCGAGG	0_brunello_pub
genome_L2	1	91942	NDUFAF2	CTTAAACCGGCCAACATACCCGTCTCgCACCgCCGCAGTACAAGAACTGGAGGTTTcGAGACGTCGAAAGGAACGAGTAGCAT	CCGCAGTACAAGAACTGGAG	0_brunello_pub
genome_L2	1	386618	KCTD4	CTTAAACCGGCCAACATACCCGTCTCgCACCgACACTGATGACCCTCAACGTGTTTcGAGACGTCGAAAGGAACGAGTAGCAT	ACACTGATGACCCTCAACGT	0_brunello_pub
genome_L2	1	60492	CCDC90B	CTTAAACCGGCCAACATACCCGTCTCgCACCgGGATGCTATCAGGAAAGACAGTTTcGAGACGTCGAAAGGAACGAGTAGCAT	GGATGCTATCAGGAAAGACA	0_brunello_pub
genome_L2	1	285126	DNAJC5G	CTTAAACCGGCCAACATACCCGTCTCgCACCgCTTGTCGGGATGATACCGCAGTTTcGAGACGTCGAAAGGAACGAGTAGCAT	CTTGTCGGGATGATACCGCA	0_brunello_pub
genome_L2	1	6129	RPL7	CTTAAACCGGCCAACATACCCGTCTCgCACCgTAGAGCCATATATTGCATGGGTTTcGAGACGTCGAAAGGAACGAGTAGCAT	TAGAGCCATATATTGCATGG	0_brunello_pub
genome_L2	1	7913	DEK	CTTAAACCGGCCAACATACCCGTCTCgCACCgTCTAGAAAAGAGTCTCATCGGTTTcGAGACGTCGAAAGGAACGAGTAGCAT	TCTAGAAAAGAGTCTCATCG	0_brunello_pub
genome_L2	1	84693	MCEE	CTTAAACCGGCCAACATACCCGTCTCgCACCgCTACATGGTTGAGTCGACCCGTTTcGAGACGTCGAAAGGAACGAGTAGCAT	CTACATGGTTGAGTCGACCC	0_brunello_pub
genome_L2	1	728927	ZNF736	CTTAAACCGGCCAACATACCCGTCTCgCACCgTTGGAAAGTGAAGAGACAGGGTTTcGAGACGTCGAAAGGAACGAGTAGCAT	TTGGAAAGTGAAGAGACAGG	0_brunello_pub
genome_L2	1	4852	NPY	CTTAAACCGGCCAACATACCCGTCTCgCACCgGGACATGGCCAGATACTACTGTTTcGAGACGTCGAAAGGAACGAGTAGCAT	GGACATGGCCAGATACTACT	0_brunello_pub
genome_L2	1	342908	ZNF404	CTTAAACCGGCCAACATACCCGTCTCgCACCgAGACAACAGAGACCTAAAGTGTTTcGAGACGTCGAAAGGAACGAGTAGCAT	AGACAACAGAGACCTAAAGT	0_brunello_pub
genome_L2	1	29085	PHPT1	CTTAAACCGGCCAACATACCCGTCTCgCACCgCCACATCAGGAATGAGAGCGGTTTcGAGACGTCGAAAGGAACGAGTAGCAT	CCACATCAGGAATGAGAGCG	0_brunello_pub
genome_L2	1	434	ASIP	CTTAAACCGGCCAACATACCCGTCTCgCACCgGACATCCAGTAGGTTCACAGGTTTcGAGACGTCGAAAGGAACGAGTAGCAT	GACATCCAGTAGGTTCACAG	0_brunello_pub
genome_L2	1	28974	C19orf53	CTTAAACCGGCCAACATACCCGTCTCgCACCgGGGAGCGATAACACGACCTGGTTTcGAGACGTCGAAAGGAACGAGTAGCAT	GGGAGCGATAACACGACCTG	0_brunello_pub
genome_L2	1	8350	HIST1H3A	CTTAAACCGGCCAACATACCCGTCTCgCACCgCAGTGGACTTCTGATAACGGGTTTcGAGACGTCGAAAGGAACGAGTAGCAT	CAGTGGACTTCTGATAACGG	0_brunello_pub
genome_L2	1	117159	DCD	CTTAAACCGGCCAACATACCCGTCTCgCACCgAAAATGCAGGTGAAGACCCAGTTTcGAGACGTCGAAAGGAACGAGTAGCAT	AAAATGCAGGTGAAGACCCA	0_brunello_pub
genome_L2	1	135114	HINT3	CTTAAACCGGCCAACATACCCGTCTCgCACCgAAACTACGGTTTCCTCAGTGGTTTcGAGACGTCGAAAGGAACGAGTAGCAT	AAACTACGGTTTCCTCAGTG	0_brunello_pub
genome_L2	1	128344	PIFO	CTTAAACCGGCCAACATACCCGTCTCgCACCgCTTAGGGGATCACCCCACAGGTTTcGAGACGTCGAAAGGAACGAGTAGCAT	CTTAGGGGATCACCCCACAG	0_brunello_pub
genome_L2	1	6152	RPL24	CTTAAACCGGCCAACATACCCGTCTCgCACCgAGTCGGCTTTCCTTTCCAAGGTTTcGAGACGTCGAAAGGAACGAGTAGCAT	AGTCGGCTTTCCTTTCCAAG	0_brunello_pub
genome_L2	1	140838	NANP	CTTAAACCGGCCAACATACCCGTCTCgCACCgGGACAACACTCTCATCGACAGTTTcGAGACGTCGAAAGGAACGAGTAGCAT	GGACAACACTCTCATCGACA	0_brunello_pub
genome_L2	1	55052	MRPL20	CTTAAACCGGCCAACATACCCGTCTCgCACCgCTGGATCCGAAAGTAGCGGTGTTTcGAGACGTCGAAAGGAACGAGTAGCAT	CTGGATCCGAAAGTAGCGGT	0_brunello_pub
genome_L2	1	346562	GNAT3	CTTAAACCGGCCAACATACCCGTCTCgCACCgTGCACTTAGTGCCTATGACAGTTTcGAGACGTCGAAAGGAACGAGTAGCAT	TGCACTTAGTGCCTATGACA	0_brunello_pub
genome_L2	1	389541	LAMTOR4	CTTAAACCGGCCAACATACCCGTCTCgCACCgGCGGTGCAGCCGGAAACCGCGTTTcGAGACGTCGAAAGGAACGAGTAGCAT	GCGGTGCAGCCGGAAACCGC	0_brunello_pub
genome_L2	1	6358	CCL14	CTTAAACCGGCCAACATACCCGTCTCgCACCgCAAGGCATTGCACTCACGTGGTTTcGAGACGTCGAAAGGAACGAGTAGCAT	CAAGGCATTGCACTCACGTG	0_brunello_pub
genome_L2	1	4184	SMCP	CTTAAACCGGCCAACATACCCGTCTCgCACCgCTGGCCTGAATGCAGCATGGGTTTcGAGACGTCGAAAGGAACGAGTAGCAT	CTGGCCTGAATGCAGCATGG	0_brunello_pub
genome_L2	1	25764	HYPK	CTTAAACCGGCCAACATACCCGTCTCgCACCgAAGCCACGGAAACATGACAGGTTTcGAGACGTCGAAAGGAACGAGTAGCAT	AAGCCACGGAAACATGACAG	0_brunello_pub
genome_L2	1	6360	CCL16	CTTAAACCGGCCAACATACCCGTCTCgCACCgGTTGCCAAGGAGACTAGTGGGTTTcGAGACGTCGAAAGGAACGAGTAGCAT	GTTGCCAAGGAGACTAGTGG	0_brunello_pub
genome_L2	1	122509	IFI27L1	CTTAAACCGGCCAACATACCCGTCTCgCACCgAGTCCCCACAGCCACAACTGGTTTcGAGACGTCGAAAGGAACGAGTAGCAT	AGTCCCCACAGCCACAACTG	0_brunello_pub
genome_L2	1	25932	CLIC4	CTTAAACCGGCCAACATACCCGTCTCgCACCgTTGACGAAGAGCTCGATGAGGTTTcGAGACGTCGAAAGGAACGAGTAGCAT	TTGACGAAGAGCTCGATGAG	0_brunello_pub
genome_L2	1	6750	SST	CTTAAACCGGCCAACATACCCGTCTCgCACCgAGTCCCTGGCTGCTGCCGCGGTTTcGAGACGTCGAAAGGAACGAGTAGCAT	AGTCCCTGGCTGCTGCCGCG	0_brunello_pub
genome_L2	1	55744	COA1	CTTAAACCGGCCAACATACCCGTCTCgCACCgCCCCGGCATAGAACACACCGGTTTcGAGACGTCGAAAGGAACGAGTAGCAT	CCCCGGCATAGAACACACCG	0_brunello_pub
genome_L2	1	169834	ZNF883	CTTAAACCGGCCAACATACCCGTCTCgCACCgGTCGGATTAGTGATGTACTGGTTTcGAGACGTCGAAAGGAACGAGTAGCAT	GTCGGATTAGTGATGTACTG	0_brunello_pub
genome_L2	1	6201	RPS7	CTTAAACCGGCCAACATACCCGTCTCgCACCgATAAGCAAAAGCGTCCCAGGGTTTcGAGACGTCGAAAGGAACGAGTAGCAT	ATAAGCAAAAGCGTCCCAGG	0_brunello_pub
genome_L2	1	6383	SDC2	CTTAAACCGGCCAACATACCCGTCTCgCACCgGTTCTGTATATTCAGCGTCGGTTTcGAGACGTCGAAAGGAACGAGTAGCAT	GTTCTGTATATTCAGCGTCG	0_brunello_pub
genome_L2	1	51287	COA4	CTTAAACCGGCCAACATACCCGTCTCgCACCgACGGGTGAAGAAAGACGATGGTTTcGAGACGTCGAAAGGAACGAGTAGCAT	ACGGGTGAAGAAAGACGATG	0_brunello_pub
genome_L2	1	23710	GABARAPL1	CTTAAACCGGCCAACATACCCGTCTCgCACCgAGAGAAGGCTCCAAAAGCCAGTTTcGAGACGTCGAAAGGAACGAGTAGCAT	AGAGAAGGCTCCAAAAGCCA	0_brunello_pub
genome_L2	1	51193	ZNF639	CTTAAACCGGCCAACATACCCGTCTCgCACCgAGTCAACCAGCAAACCCAAGGTTTcGAGACGTCGAAAGGAACGAGTAGCAT	AGTCAACCAGCAAACCCAAG	0_brunello_pub
genome_L2	1	79993	ELOVL7	CTTAAACCGGCCAACATACCCGTCTCgCACCgTCCATCATACCATCATGCCGGTTTcGAGACGTCGAAAGGAACGAGTAGCAT	TCCATCATACCATCATGCCG	0_brunello_pub
genome_L2	1	653140	FAM228A	CTTAAACCGGCCAACATACCCGTCTCgCACCgGCCAACTCTTACCTTCACAAGTTTcGAGACGTCGAAAGGAACGAGTAGCAT	GCCAACTCTTACCTTCACAA	0_brunello_pub
genome_L2	1	57151	LYZL6	CTTAAACCGGCCAACATACCCGTCTCgCACCgCCAGACCTTGACAGTCTACGGTTTcGAGACGTCGAAAGGAACGAGTAGCAT	CCAGACCTTGACAGTCTACG	0_brunello_pub
genome_L2	1	170371	C10orf128	CTTAAACCGGCCAACATACCCGTCTCgCACCgGGCAACAGGCAAGACCCCTGGTTTcGAGACGTCGAAAGGAACGAGTAGCAT	GGCAACAGGCAAGACCCCTG	0_brunello_pub
genome_L2	1	10538	BATF	CTTAAACCGGCCAACATACCCGTCTCgCACCgGGAGATCAAGCAGCTCACAGGTTTcGAGACGTCGAAAGGAACGAGTAGCAT	GGAGATCAAGCAGCTCACAG	0_brunello_pub
genome_L2	1	387638	C10orf113	CTTAAACCGGCCAACATACCCGTCTCgCACCgCTCTCTCTCATATAAGCTAGGTTTcGAGACGTCGAAAGGAACGAGTAGCAT	CTCTCTCTCATATAAGCTAG	0_brunello_pub
genome_L2	1	51249	TMEM69	CTTAAACCGGCCAACATACCCGTCTCgCACCgCCAGTGGTGGAGCAACGAAGGTTTcGAGACGTCGAAAGGAACGAGTAGCAT	CCAGTGGTGGAGCAACGAAG	0_brunello_pub
genome_L2	1	253935	ANGPTL5	CTTAAACCGGCCAACATACCCGTCTCgCACCgTCTGTCACCAAAACACCGAGGTTTcGAGACGTCGAAAGGAACGAGTAGCAT	TCTGTCACCAAAACACCGAG	0_brunello_pub
genome_L2	1	254528	MEIOB	CTTAAACCGGCCAACATACCCGTCTCgCACCgATGGACACAGTCTTAATGGGGTTTcGAGACGTCGAAAGGAACGAGTAGCAT	ATGGACACAGTCTTAATGGG	0_brunello_pub
genome_L2	1	55851	PSENEN	CTTAAACCGGCCAACATACCCGTCTCgCACCgCTGTGCCGGAAGTACTACCTGTTTcGAGACGTCGAAAGGAACGAGTAGCAT	CTGTGCCGGAAGTACTACCT	0_brunello_pub
genome_L2	1	7873	MANF	CTTAAACCGGCCAACATACCCGTCTCgCACCgGCTCCAGTGCTACTATATCGGTTTcGAGACGTCGAAAGGAACGAGTAGCAT	GCTCCAGTGCTACTATATCG	0_brunello_pub
genome_L2	1	11103	KRR1	CTTAAACCGGCCAACATACCCGTCTCgCACCgGTAGCATGTTAATGCAACCCGTTTcGAGACGTCGAAAGGAACGAGTAGCAT	GTAGCATGTTAATGCAACCC	0_brunello_pub
genome_L2	1	653598	PPIAL4C	CTTAAACCGGCCAACATACCCGTCTCgCACCgAGGTTCTGGCATCTTGTCCAGTTTcGAGACGTCGAAAGGAACGAGTAGCAT	AGGTTCTGGCATCTTGTCCA	0_brunello_pub
genome_L2	1	5197	PF4V1	CTTAAACCGGCCAACATACCCGTCTCgCACCgCAGGCACATCACCAGCCTGGGTTTcGAGACGTCGAAAGGAACGAGTAGCAT	CAGGCACATCACCAGCCTGG	0_brunello_pub
genome_L2	1	728957	ZNF705D	CTTAAACCGGCCAACATACCCGTCTCgCACCgCCCTGTGTCAGCAAACAGTGGTTTcGAGACGTCGAAAGGAACGAGTAGCAT	CCCTGTGTCAGCAAACAGTG	0_brunello_pub
genome_L2	1	388722	C1orf53	CTTAAACCGGCCAACATACCCGTCTCgCACCgGAGCGAAGAGTTAACCGCGGGTTTcGAGACGTCGAAAGGAACGAGTAGCAT	GAGCGAAGAGTTAACCGCGG	0_brunello_pub
genome_L2	1	342538	NACA2	CTTAAACCGGCCAACATACCCGTCTCgCACCgATAGTGGTGAATCAGTACCAGTTTcGAGACGTCGAAAGGAACGAGTAGCAT	ATAGTGGTGAATCAGTACCA	0_brunello_pub
genome_L2	1	10744	PTTG2	CTTAAACCGGCCAACATACCCGTCTCgCACCgTTCTGGATAGGCGTCATCTGGTTTcGAGACGTCGAAAGGAACGAGTAGCAT	TTCTGGATAGGCGTCATCTG	0_brunello_pub
genome_L2	1	102723631	CT45A10	CTTAAACCGGCCAACATACCCGTCTCgCACCgGGAGATGACCTAGAATGCAGGTTTcGAGACGTCGAAAGGAACGAGTAGCAT	GGAGATGACCTAGAATGCAG	0_brunello_pub
genome_L2	1	6843	VAMP1	CTTAAACCGGCCAACATACCCGTCTCgCACCgCAGACGACTACAGCAAACCCGTTTcGAGACGTCGAAAGGAACGAGTAGCAT	CAGACGACTACAGCAAACCC	0_brunello_pub
genome_L2	1	353139	LCE2A	CTTAAACCGGCCAACATACCCGTCTCgCACCgAGCAGGAAGAGACTGGAGGTGTTTcGAGACGTCGAAAGGAACGAGTAGCAT	AGCAGGAAGAGACTGGAGGT	0_brunello_pub
genome_L2	1	399948	COLCA1	CTTAAACCGGCCAACATACCCGTCTCgCACCgGCTGACGATCAGCTACCCTGGTTTcGAGACGTCGAAAGGAACGAGTAGCAT	GCTGACGATCAGCTACCCTG	0_brunello_pub
genome_L2	1	27346	TMEM97	CTTAAACCGGCCAACATACCCGTCTCgCACCgAAGGACTTAAACCAGGCTGGGTTTcGAGACGTCGAAAGGAACGAGTAGCAT	AAGGACTTAAACCAGGCTGG	0_brunello_pub
genome_L2	1	51119	SBDS	CTTAAACCGGCCAACATACCCGTCTCgCACCgGGGTCTGCAGAACTTCATCGGTTTcGAGACGTCGAAAGGAACGAGTAGCAT	GGGTCTGCAGAACTTCATCG	0_brunello_pub
genome_L2	1	389124	IQCF5	CTTAAACCGGCCAACATACCCGTCTCgCACCgGCAAACGACAGTAACGCTGGGTTTcGAGACGTCGAAAGGAACGAGTAGCAT	GCAAACGACAGTAACGCTGG	0_brunello_pub
genome_L2	1	221336	BEND6	CTTAAACCGGCCAACATACCCGTCTCgCACCgTGAGGCAAATGAATCTGGCGGTTTcGAGACGTCGAAAGGAACGAGTAGCAT	TGAGGCAAATGAATCTGGCG	0_brunello_pub
genome_L2	1	8417	STX7	CTTAAACCGGCCAACATACCCGTCTCgCACCgGCTTGATACCTGTTCACTGGGTTTcGAGACGTCGAAAGGAACGAGTAGCAT	GCTTGATACCTGTTCACTGG	0_brunello_pub
genome_L2	1	388555	IGFL3	CTTAAACCGGCCAACATACCCGTCTCgCACCgTTAAAGGAGACCCGCCGCTGGTTTcGAGACGTCGAAAGGAACGAGTAGCAT	TTAAAGGAGACCCGCCGCTG	0_brunello_pub
genome_L2	1	5763	PTMS	CTTAAACCGGCCAACATACCCGTCTCgCACCgCATGTCGGAGAAAAGCGTGGGTTTcGAGACGTCGAAAGGAACGAGTAGCAT	CATGTCGGAGAAAAGCGTGG	0_brunello_pub
genome_L2	1	9535	GMFG	CTTAAACCGGCCAACATACCCGTCTCgCACCgAGTTGCCGGAGAGACAGCCCGTTTcGAGACGTCGAAAGGAACGAGTAGCAT	AGTTGCCGGAGAGACAGCCC	0_brunello_pub
genome_L2	1	441518	FAM127C	CTTAAACCGGCCAACATACCCGTCTCgCACCgGATGAACTCCGGGAGCCGGTGTTTcGAGACGTCGAAAGGAACGAGTAGCAT	GATGAACTCCGGGAGCCGGT	0_brunello_pub
genome_L2	1	6647	SOD1	CTTAAACCGGCCAACATACCCGTCTCgCACCgCCTCTATCCAGAAAACACGGGTTTcGAGACGTCGAAAGGAACGAGTAGCAT	CCTCTATCCAGAAAACACGG	0_brunello_pub
genome_L2	1	100127206	KIAA1024L	CTTAAACCGGCCAACATACCCGTCTCgCACCgCTGATGACATGGATGGTGGGGTTTcGAGACGTCGAAAGGAACGAGTAGCAT	CTGATGACATGGATGGTGGG	0_brunello_pub
genome_L2	1	51000	SLC35B3	CTTAAACCGGCCAACATACCCGTCTCgCACCgCAAGTCAGTTGACGACGTTGGTTTcGAGACGTCGAAAGGAACGAGTAGCAT	CAAGTCAGTTGACGACGTTG	0_brunello_pub
genome_L2	1	3397	ID1	CTTAAACCGGCCAACATACCCGTCTCgCACCgGAACCGCAAGGTGAGCAAGGGTTTcGAGACGTCGAAAGGAACGAGTAGCAT	GAACCGCAAGGTGAGCAAGG	0_brunello_pub
genome_L2	1	200504	GKN2	CTTAAACCGGCCAACATACCCGTCTCgCACCgGATACAATCTCATGGATACGGTTTcGAGACGTCGAAAGGAACGAGTAGCAT	GATACAATCTCATGGATACG	0_brunello_pub
genome_L2	1	390151	OR8H2	CTTAAACCGGCCAACATACCCGTCTCgCACCgACTTTCTGAAGAGATCCAGAGTTTcGAGACGTCGAAAGGAACGAGTAGCAT	ACTTTCTGAAGAGATCCAGA	0_brunello_pub
genome_L2	1	151647	FAM19A4	CTTAAACCGGCCAACATACCCGTCTCgCACCgACAGCACACCATTAACACGTGTTTcGAGACGTCGAAAGGAACGAGTAGCAT	ACAGCACACCATTAACACGT	0_brunello_pub
genome_L2	1	5148	PDE6G	CTTAAACCGGCCAACATACCCGTCTCgCACCgTGTCGCTGCTTAAATTTAGGGTTTcGAGACGTCGAAAGGAACGAGTAGCAT	TGTCGCTGCTTAAATTTAGG	0_brunello_pub
genome_L2	1	23204	ARL6IP1	CTTAAACCGGCCAACATACCCGTCTCgCACCgCTCGACGCAGAGCTGTGGGTGTTTcGAGACGTCGAAAGGAACGAGTAGCAT	CTCGACGCAGAGCTGTGGGT	0_brunello_pub
genome_L2	1	399949	C11orf88	CTTAAACCGGCCAACATACCCGTCTCgCACCgCAAATACCAGTAATCCCGGGGTTTcGAGACGTCGAAAGGAACGAGTAGCAT	CAAATACCAGTAATCCCGGG	0_brunello_pub
genome_L2	1	25834	MGAT4C	CTTAAACCGGCCAACATACCCGTCTCgCACCgTGAGTCAATAGCCAATCACAGTTTcGAGACGTCGAAAGGAACGAGTAGCAT	TGAGTCAATAGCCAATCACA	0_brunello_pub
genome_L2	1	51260	PBDC1	CTTAAACCGGCCAACATACCCGTCTCgCACCgTGGCAAAGAATTGTATCCTGGTTTcGAGACGTCGAAAGGAACGAGTAGCAT	TGGCAAAGAATTGTATCCTG	0_brunello_pub
genome_L2	1	128488	WFDC12	CTTAAACCGGCCAACATACCCGTCTCgCACCgCAAGAACGAGAGACACCATGGTTTcGAGACGTCGAAAGGAACGAGTAGCAT	CAAGAACGAGAGACACCATG	0_brunello_pub
genome_L2	1	6189	RPS3A	CTTAAACCGGCCAACATACCCGTCTCgCACCgCAGACGAAGCAAGTAACCATGTTTcGAGACGTCGAAAGGAACGAGTAGCAT	CAGACGAAGCAAGTAACCAT	0_brunello_pub
genome_L2	1	112487	DTD2	CTTAAACCGGCCAACATACCCGTCTCgCACCgGTCTCTATATTGGATCTACCGTTTcGAGACGTCGAAAGGAACGAGTAGCAT	GTCTCTATATTGGATCTACC	0_brunello_pub
genome_L2	1	400165	ATP11AUN	CTTAAACCGGCCAACATACCCGTCTCgCACCgCATCACGGGATTCATCACGGGTTTcGAGACGTCGAAAGGAACGAGTAGCAT	CATCACGGGATTCATCACGG	0_brunello_pub
genome_L2	1	440689	HIST2H2BF	CTTAAACCGGCCAACATACCCGTCTCgCACCgCGACATCTTCGAGCGCATCGGTTTcGAGACGTCGAAAGGAACGAGTAGCAT	CGACATCTTCGAGCGCATCG	0_brunello_pub
genome_L2	1	154215	NKAIN2	CTTAAACCGGCCAACATACCCGTCTCgCACCgCTTACTCCTGTTATGTAACGGTTTcGAGACGTCGAAAGGAACGAGTAGCAT	CTTACTCCTGTTATGTAACG	0_brunello_pub
genome_L2	1	84002	B3GNT5	CTTAAACCGGCCAACATACCCGTCTCgCACCgTGGATTGGTCGTGTTCATCGGTTTcGAGACGTCGAAAGGAACGAGTAGCAT	TGGATTGGTCGTGTTCATCG	0_brunello_pub
genome_L2	1	284161	GDPD1	CTTAAACCGGCCAACATACCCGTCTCgCACCgAGTAAACACATCTCTCACCGGTTTcGAGACGTCGAAAGGAACGAGTAGCAT	AGTAAACACATCTCTCACCG	0_brunello_pub
genome_L2	1	4886	NPY1R	CTTAAACCGGCCAACATACCCGTCTCgCACCgTGATAATCAACCCTCGAGGGGTTTcGAGACGTCGAAAGGAACGAGTAGCAT	TGATAATCAACCCTCGAGGG	0_brunello_pub
genome_L2	1	79752	ZFAND1	CTTAAACCGGCCAACATACCCGTCTCgCACCgAAATCTCTAAGACCAACCTGGTTTcGAGACGTCGAAAGGAACGAGTAGCAT	AAATCTCTAAGACCAACCTG	0_brunello_pub
genome_L2	1	9554	SEC22B	CTTAAACCGGCCAACATACCCGTCTCgCACCgTTCGTCCTCCTGCATCGAGGGTTTcGAGACGTCGAAAGGAACGAGTAGCAT	TTCGTCCTCCTGCATCGAGG	0_brunello_pub
genome_L2	1	55331	ACER3	CTTAAACCGGCCAACATACCCGTCTCgCACCgTAAGCCATGGATAAACCCTGGTTTcGAGACGTCGAAAGGAACGAGTAGCAT	TAAGCCATGGATAAACCCTG	0_brunello_pub
genome_L2	1	346157	ZNF391	CTTAAACCGGCCAACATACCCGTCTCgCACCgGTACACAGTAGAATTCATGGGTTTcGAGACGTCGAAAGGAACGAGTAGCAT	GTACACAGTAGAATTCATGG	0_brunello_pub
genome_L2	1	56967	C14orf132	CTTAAACCGGCCAACATACCCGTCTCgCACCgTTTCATGGACTCGCCCAACGGTTTcGAGACGTCGAAAGGAACGAGTAGCAT	TTTCATGGACTCGCCCAACG	0_brunello_pub
genome_L2	1	440515	ZNF506	CTTAAACCGGCCAACATACCCGTCTCgCACCgATTGCCTGGACGCTGCACAGGTTTcGAGACGTCGAAAGGAACGAGTAGCAT	ATTGCCTGGACGCTGCACAG	0_brunello_pub
genome_L2	1	113115	MTFR2	CTTAAACCGGCCAACATACCCGTCTCgCACCgTGTACGGGAGGAAAACACGGGTTTcGAGACGTCGAAAGGAACGAGTAGCAT	TGTACGGGAGGAAAACACGG	0_brunello_pub
genome_L2	1	6988	TCTA	CTTAAACCGGCCAACATACCCGTCTCgCACCgACCTGGACGGTGATACAACCGTTTcGAGACGTCGAAAGGAACGAGTAGCAT	ACCTGGACGGTGATACAACC	0_brunello_pub
genome_L2	1	257144	GCSAM	CTTAAACCGGCCAACATACCCGTCTCgCACCgTGTTGACCAGACCTACTCAGGTTTcGAGACGTCGAAAGGAACGAGTAGCAT	TGTTGACCAGACCTACTCAG	0_brunello_pub
genome_L2	1	27109	ATP5S	CTTAAACCGGCCAACATACCCGTCTCgCACCgGTGCAAGTGTCATTATATCGGTTTcGAGACGTCGAAAGGAACGAGTAGCAT	GTGCAAGTGTCATTATATCG	0_brunello_pub
genome_L2	1	5810	RAD1	CTTAAACCGGCCAACATACCCGTCTCgCACCgGCACTTCGAATGTGTTACCAGTTTcGAGACGTCGAAAGGAACGAGTAGCAT	GCACTTCGAATGTGTTACCA	0_brunello_pub
genome_L2	1	285755	PPIL6	CTTAAACCGGCCAACATACCCGTCTCgCACCgACTTTATGACGCACTCACTGGTTTcGAGACGTCGAAAGGAACGAGTAGCAT	ACTTTATGACGCACTCACTG	0_brunello_pub
genome_L2	1	195827	AAED1	CTTAAACCGGCCAACATACCCGTCTCgCACCgCATCTGCAAGGAATACGTAGGTTTcGAGACGTCGAAAGGAACGAGTAGCAT	CATCTGCAAGGAATACGTAG	0_brunello_pub
genome_L2	1	347487	CXorf66	CTTAAACCGGCCAACATACCCGTCTCgCACCgTTGTCTGCAGTAGATAGCATGTTTcGAGACGTCGAAAGGAACGAGTAGCAT	TTGTCTGCAGTAGATAGCAT	0_brunello_pub
genome_L2	1	83896	KRTAP3-1	CTTAAACCGGCCAACATACCCGTCTCgCACCgTTGTTGAGCAGCCAGCAAGTGTTTcGAGACGTCGAAAGGAACGAGTAGCAT	TTGTTGAGCAGCCAGCAAGT	0_brunello_pub
genome_L2	1	128817	CSTL1	CTTAAACCGGCCAACATACCCGTCTCgCACCgCCTACTTATATCGAGTCCAGGTTTcGAGACGTCGAAAGGAACGAGTAGCAT	CCTACTTATATCGAGTCCAG	0_brunello_pub
genome_L2	1	255119	C4orf22	CTTAAACCGGCCAACATACCCGTCTCgCACCgGGACTCGCAGATCACTACTGGTTTcGAGACGTCGAAAGGAACGAGTAGCAT	GGACTCGCAGATCACTACTG	0_brunello_pub
genome_L2	1	4711	NDUFB5	CTTAAACCGGCCAACATACCCGTCTCgCACCgGCGGCGGGTTTCGGTTACTGGTTTcGAGACGTCGAAAGGAACGAGTAGCAT	GCGGCGGGTTTCGGTTACTG	0_brunello_pub
genome_L2	1	403278	OR5K4	CTTAAACCGGCCAACATACCCGTCTCgCACCgGTACAGGAGAGTCTATACAGGTTTcGAGACGTCGAAAGGAACGAGTAGCAT	GTACAGGAGAGTCTATACAG	0_brunello_pub
genome_L2	1	129787	TMEM18	CTTAAACCGGCCAACATACCCGTCTCgCACCgTACCAGTATTTCGACTCCAGGTTTcGAGACGTCGAAAGGAACGAGTAGCAT	TACCAGTATTTCGACTCCAG	0_brunello_pub
genome_L2	1	81617	CAB39L	CTTAAACCGGCCAACATACCCGTCTCgCACCgACAACGTAAGGCAATCTGTGGTTTcGAGACGTCGAAAGGAACGAGTAGCAT	ACAACGTAAGGCAATCTGTG	0_brunello_pub
genome_L2	1	54708	5-Mar	CTTAAACCGGCCAACATACCCGTCTCgCACCgAGGTATTCAGCATTGCACTGGTTTcGAGACGTCGAAAGGAACGAGTAGCAT	AGGTATTCAGCATTGCACTG	0_brunello_pub
genome_L2	1	3578	IL9	CTTAAACCGGCCAACATACCCGTCTCgCACCgCTCATCAACAAGATGCAGGTGTTTcGAGACGTCGAAAGGAACGAGTAGCAT	CTCATCAACAAGATGCAGGT	0_brunello_pub
genome_L2	1	5319	PLA2G1B	CTTAAACCGGCCAACATACCCGTCTCgCACCgCTTGTCCAGTTCATCCACGGGTTTcGAGACGTCGAAAGGAACGAGTAGCAT	CTTGTCCAGTTCATCCACGG	0_brunello_pub
genome_L2	1	7179	TPTE	CTTAAACCGGCCAACATACCCGTCTCgCACCgTTCACTGATAGGTGACACCCGTTTcGAGACGTCGAAAGGAACGAGTAGCAT	TTCACTGATAGGTGACACCC	0_brunello_pub
genome_L2	1	51616	TAF9B	CTTAAACCGGCCAACATACCCGTCTCgCACCgGAATCACAGAGTATGAACCAGTTTcGAGACGTCGAAAGGAACGAGTAGCAT	GAATCACAGAGTATGAACCA	0_brunello_pub
genome_L2	1	23764	MAFF	CTTAAACCGGCCAACATACCCGTCTCgCACCgTCTGGCACACGCGCTTCACGGTTTcGAGACGTCGAAAGGAACGAGTAGCAT	TCTGGCACACGCGCTTCACG	0_brunello_pub
genome_L2	1	9200	HACD1	CTTAAACCGGCCAACATACCCGTCTCgCACCgACGACATCGCCATGACCGCGGTTTcGAGACGTCGAAAGGAACGAGTAGCAT	ACGACATCGCCATGACCGCG	0_brunello_pub
genome_L2	1	3957	LGALS2	CTTAAACCGGCCAACATACCCGTCTCgCACCgGTCCAATGAGTTGCAGACAAGTTTcGAGACGTCGAAAGGAACGAGTAGCAT	GTCCAATGAGTTGCAGACAA	0_brunello_pub
genome_L2	1	6880	TAF9	CTTAAACCGGCCAACATACCCGTCTCgCACCgAGGTAAAAGACTGATCAGCGGTTTcGAGACGTCGAAAGGAACGAGTAGCAT	AGGTAAAAGACTGATCAGCG	0_brunello_pub
genome_L2	1	10635	RAD51AP1	CTTAAACCGGCCAACATACCCGTCTCgCACCgACTTACCATCACTGTCAGAGGTTTcGAGACGTCGAAAGGAACGAGTAGCAT	ACTTACCATCACTGTCAGAG	0_brunello_pub
genome_L2	1	51528	JKAMP	CTTAAACCGGCCAACATACCCGTCTCgCACCgTGGTAACGTAATCTGGACTTGTTTcGAGACGTCGAAAGGAACGAGTAGCAT	TGGTAACGTAATCTGGACTT	0_brunello_pub
genome_L2	1	11224	RPL35	CTTAAACCGGCCAACATACCCGTCTCgCACCgTCTTCGCGGGAAGAAGAAGGGTTTcGAGACGTCGAAAGGAACGAGTAGCAT	TCTTCGCGGGAAGAAGAAGG	0_brunello_pub
genome_L2	1	5539	PPY	CTTAAACCGGCCAACATACCCGTCTCgCACCgACTGGAGCCAGTGTACCCAGGTTTcGAGACGTCGAAAGGAACGAGTAGCAT	ACTGGAGCCAGTGTACCCAG	0_brunello_pub
genome_L2	1	80117	ARL14	CTTAAACCGGCCAACATACCCGTCTCgCACCgCCCTACAATAGGTTTCAATGGTTTcGAGACGTCGAAAGGAACGAGTAGCAT	CCCTACAATAGGTTTCAATG	0_brunello_pub
genome_L2	1	8560	DEGS1	CTTAAACCGGCCAACATACCCGTCTCgCACCgAACCAGCCCTCAAAATCGGTGTTTcGAGACGTCGAAAGGAACGAGTAGCAT	AACCAGCCCTCAAAATCGGT	0_brunello_pub
genome_L2	1	100287036	LOC100287036	CTTAAACCGGCCAACATACCCGTCTCgCACCgCGGACCACCCGACAGGAGCAGTTTcGAGACGTCGAAAGGAACGAGTAGCAT	CGGACCACCCGACAGGAGCA	0_brunello_pub
genome_L2	1	116254	GINM1	CTTAAACCGGCCAACATACCCGTCTCgCACCgCCTGATAAGATACTGGCTAGGTTTcGAGACGTCGAAAGGAACGAGTAGCAT	CCTGATAAGATACTGGCTAG	0_brunello_pub
genome_L2	1	4869	NPM1	CTTAAACCGGCCAACATACCCGTCTCgCACCgTTCAACCTTAAGACCACTGGGTTTcGAGACGTCGAAAGGAACGAGTAGCAT	TTCAACCTTAAGACCACTGG	0_brunello_pub
genome_L2	1	51126	NAA20	CTTAAACCGGCCAACATACCCGTCTCgCACCgACCAAGGCGTCGAAATTCTGGTTTcGAGACGTCGAAAGGAACGAGTAGCAT	ACCAAGGCGTCGAAATTCTG	0_brunello_pub
genome_L2	1	10577	NPC2	CTTAAACCGGCCAACATACCCGTCTCgCACCgCCGGTGCAGTTCAAGGACTGGTTTcGAGACGTCGAAAGGAACGAGTAGCAT	CCGGTGCAGTTCAAGGACTG	0_brunello_pub
genome_L2	1	100506115	LINC01272	CTTAAACCGGCCAACATACCCGTCTCgCACCgCAAGTGCCCAGTAAACACTTGTTTcGAGACGTCGAAAGGAACGAGTAGCAT	CAAGTGCCCAGTAAACACTT	0_brunello_pub
genome_L2	1	91120	ZNF682	CTTAAACCGGCCAACATACCCGTCTCgCACCgGTATAGTAAGTAGTGAGCAGGTTTcGAGACGTCGAAAGGAACGAGTAGCAT	GTATAGTAAGTAGTGAGCAG	0_brunello_pub
genome_L2	1	4731	NDUFV3	CTTAAACCGGCCAACATACCCGTCTCgCACCgATGTAGTGGAACCAAAGGAGGTTTcGAGACGTCGAAAGGAACGAGTAGCAT	ATGTAGTGGAACCAAAGGAG	0_brunello_pub
genome_L2	1	8339	HIST1H2BG	CTTAAACCGGCCAACATACCCGTCTCgCACCgTGGATGAGATGCCAGTATCGGTTTcGAGACGTCGAAAGGAACGAGTAGCAT	TGGATGAGATGCCAGTATCG	0_brunello_pub
genome_L2	1	57820	CCNB1IP1	CTTAAACCGGCCAACATACCCGTCTCgCACCgATTGACCTCTATGAAAGGGGGTTTcGAGACGTCGAAAGGAACGAGTAGCAT	ATTGACCTCTATGAAAGGGG	0_brunello_pub
genome_L2	1	11075	STMN2	CTTAAACCGGCCAACATACCCGTCTCgCACCgGAAGAAAGACCTGTCCCTGGGTTTcGAGACGTCGAAAGGAACGAGTAGCAT	GAAGAAAGACCTGTCCCTGG	0_brunello_pub
genome_L2	1	11193	WBP4	CTTAAACCGGCCAACATACCCGTCTCgCACCgTTCGCATAGTGATTCTGATGGTTTcGAGACGTCGAAAGGAACGAGTAGCAT	TTCGCATAGTGATTCTGATG	0_brunello_pub
genome_L2	1	60526	LDAH	CTTAAACCGGCCAACATACCCGTCTCgCACCgCGAATGTCTGAGTCACCCAAGTTTcGAGACGTCGAAAGGAACGAGTAGCAT	CGAATGTCTGAGTCACCCAA	0_brunello_pub
genome_L2	1	5876	RABGGTB	CTTAAACCGGCCAACATACCCGTCTCgCACCgCTGACAGTAATGGATCTCATGTTTcGAGACGTCGAAAGGAACGAGTAGCAT	CTGACAGTAATGGATCTCAT	0_brunello_pub
genome_L2	1	10556	RPP30	CTTAAACCGGCCAACATACCCGTCTCgCACCgCCTGTGAAGGCGATTGACCGGTTTcGAGACGTCGAAAGGAACGAGTAGCAT	CCTGTGAAGGCGATTGACCG	0_brunello_pub
genome_L2	1	56729	RETN	CTTAAACCGGCCAACATACCCGTCTCgCACCgGCCAGAGCGTCACCTCCAGGGTTTcGAGACGTCGAAAGGAACGAGTAGCAT	GCCAGAGCGTCACCTCCAGG	0_brunello_pub
genome_L2	1	3565	IL4	CTTAAACCGGCCAACATACCCGTCTCgCACCgCATGCTAGCAGGAAGAACAGGTTTcGAGACGTCGAAAGGAACGAGTAGCAT	CATGCTAGCAGGAAGAACAG	0_brunello_pub
genome_L2	1	285016	FAM150B	CTTAAACCGGCCAACATACCCGTCTCgCACCgAAATTGTTCCTCGAGATCTGGTTTcGAGACGTCGAAAGGAACGAGTAGCAT	AAATTGTTCCTCGAGATCTG	0_brunello_pub
genome_L2	1	58533	SNX6	CTTAAACCGGCCAACATACCCGTCTCgCACCgGGAAGGCAGAACTTACTCCGGTTTcGAGACGTCGAAAGGAACGAGTAGCAT	GGAAGGCAGAACTTACTCCG	0_brunello_pub
genome_L2	1	2641	GCG	CTTAAACCGGCCAACATACCCGTCTCgCACCgACGTTCCCTTCAAGACACAGGTTTcGAGACGTCGAAAGGAACGAGTAGCAT	ACGTTCCCTTCAAGACACAG	0_brunello_pub
genome_L2	1	391365	SULT6B1	CTTAAACCGGCCAACATACCCGTCTCgCACCgAGCCATAGCTTGGAATATCGGTTTcGAGACGTCGAAAGGAACGAGTAGCAT	AGCCATAGCTTGGAATATCG	0_brunello_pub
genome_L2	1	3622	ING2	CTTAAACCGGCCAACATACCCGTCTCgCACCgACGTTCCTCTGCATGTCGTGGTTTcGAGACGTCGAAAGGAACGAGTAGCAT	ACGTTCCTCTGCATGTCGTG	0_brunello_pub
genome_L2	1	79074	C2orf49	CTTAAACCGGCCAACATACCCGTCTCgCACCgATTTGCCGAAGAATAGATGGGTTTcGAGACGTCGAAAGGAACGAGTAGCAT	ATTTGCCGAAGAATAGATGG	0_brunello_pub
genome_L2	1	9220	TIAF1	CTTAAACCGGCCAACATACCCGTCTCgCACCgCTTAAGAATGAGGTGCGGAGGTTTcGAGACGTCGAAAGGAACGAGTAGCAT	CTTAAGAATGAGGTGCGGAG	0_brunello_pub
genome_L2	1	143244	EIF5AL1	CTTAAACCGGCCAACATACCCGTCTCgCACCgAGGCTGGCCATGTAAGATCGGTTTcGAGACGTCGAAAGGAACGAGTAGCAT	AGGCTGGCCATGTAAGATCG	0_brunello_pub
genome_L2	1	11342	RNF13	CTTAAACCGGCCAACATACCCGTCTCgCACCgTATAACCAAATCTTGCAGGGGTTTcGAGACGTCGAAAGGAACGAGTAGCAT	TATAACCAAATCTTGCAGGG	0_brunello_pub
genome_L2	1	6139	RPL17	CTTAAACCGGCCAACATACCCGTCTCgCACCgTTCTTTCAGGCCAAGCAATGGTTTcGAGACGTCGAAAGGAACGAGTAGCAT	TTCTTTCAGGCCAAGCAATG	0_brunello_pub
genome_L2	1	79853	TM4SF20	CTTAAACCGGCCAACATACCCGTCTCgCACCgCTTGGAGAATTACACATGAGGTTTcGAGACGTCGAAAGGAACGAGTAGCAT	CTTGGAGAATTACACATGAG	0_brunello_pub
genome_L2	1	6392	SDHD	CTTAAACCGGCCAACATACCCGTCTCgCACCgATGGAGAGAACATACAATGGGTTTcGAGACGTCGAAAGGAACGAGTAGCAT	ATGGAGAGAACATACAATGG	0_brunello_pub
genome_L2	1	387715	ARMS2	CTTAAACCGGCCAACATACCCGTCTCgCACCgGGACACAGGAACCACCGAGGGTTTcGAGACGTCGAAAGGAACGAGTAGCAT	GGACACAGGAACCACCGAGG	0_brunello_pub
genome_L2	1	1174	AP1S1	CTTAAACCGGCCAACATACCCGTCTCgCACCgTCAGCCGGCAGGGAAAACTGGTTTcGAGACGTCGAAAGGAACGAGTAGCAT	TCAGCCGGCAGGGAAAACTG	0_brunello_pub
genome_L2	1	6622	SNCA	CTTAAACCGGCCAACATACCCGTCTCgCACCgGCTGCTGAGAAAACCAAACAGTTTcGAGACGTCGAAAGGAACGAGTAGCAT	GCTGCTGAGAAAACCAAACA	0_brunello_pub
genome_L2	1	51326	ARL17A	CTTAAACCGGCCAACATACCCGTCTCgCACCgGTCACGTGGAATTTGGAATGGTTTcGAGACGTCGAAAGGAACGAGTAGCAT	GTCACGTGGAATTTGGAATG	0_brunello_pub
genome_L2	1	942	CD86	CTTAAACCGGCCAACATACCCGTCTCgCACCgTGTCCGAATCAAAACTTGTGGTTTcGAGACGTCGAAAGGAACGAGTAGCAT	TGTCCGAATCAAAACTTGTG	0_brunello_pub
genome_L2	1	3479	IGF1	CTTAAACCGGCCAACATACCCGTCTCgCACCgCAGGTAGAAGAGATGCGAGGGTTTcGAGACGTCGAAAGGAACGAGTAGCAT	CAGGTAGAAGAGATGCGAGG	0_brunello_pub
genome_L2	1	94274	PPP1R14A	CTTAAACCGGCCAACATACCCGTCTCgCACCgTCACCGTCAAGTATGACCGGGTTTcGAGACGTCGAAAGGAACGAGTAGCAT	TCACCGTCAAGTATGACCGG	0_brunello_pub
genome_L2	1	1337	COX6A1	CTTAAACCGGCCAACATACCCGTCTCgCACCgGTGTACCTGAAGTCGCACCAGTTTcGAGACGTCGAAAGGAACGAGTAGCAT	GTGTACCTGAAGTCGCACCA	0_brunello_pub
genome_L2	1	11161	C14orf1	CTTAAACCGGCCAACATACCCGTCTCgCACCgTGTGAATGTCAATGGCACAGGTTTcGAGACGTCGAAAGGAACGAGTAGCAT	TGTGAATGTCAATGGCACAG	0_brunello_pub
genome_L2	1	23471	TRAM1	CTTAAACCGGCCAACATACCCGTCTCgCACCgAAAGGTAAGCTCCAGCAATGGTTTcGAGACGTCGAAAGGAACGAGTAGCAT	AAAGGTAAGCTCCAGCAATG	0_brunello_pub
genome_L2	1	901	CCNG2	CTTAAACCGGCCAACATACCCGTCTCgCACCgTTTGATTGAGGCTACCCCGGGTTTcGAGACGTCGAAAGGAACGAGTAGCAT	TTTGATTGAGGCTACCCCGG	0_brunello_pub
genome_L2	1	26682	OR4F4	CTTAAACCGGCCAACATACCCGTCTCgCACCgATGGTGATCCTCATAGCCATGTTTcGAGACGTCGAAAGGAACGAGTAGCAT	ATGGTGATCCTCATAGCCAT	0_brunello_pub
genome_L2	1	100533952	RBAK-RBAKDN	CTTAAACCGGCCAACATACCCGTCTCgCACCgGAGGAGCCGTGGATAATGGGGTTTcGAGACGTCGAAAGGAACGAGTAGCAT	GAGGAGCCGTGGATAATGGG	0_brunello_pub
genome_L2	1	9134	CCNE2	CTTAAACCGGCCAACATACCCGTCTCgCACCgTGATGGTGCTTGCAGTGAAGGTTTcGAGACGTCGAAAGGAACGAGTAGCAT	TGATGGTGCTTGCAGTGAAG	0_brunello_pub
genome_L2	1	161582	DYX1C1	CTTAAACCGGCCAACATACCCGTCTCgCACCgGTGGCTACACAAACAAGCTGGTTTcGAGACGTCGAAAGGAACGAGTAGCAT	GTGGCTACACAAACAAGCTG	0_brunello_pub
genome_L2	1	81696	OR5V1	CTTAAACCGGCCAACATACCCGTCTCgCACCgGTTGGCACTGCTATCCACTGGTTTcGAGACGTCGAAAGGAACGAGTAGCAT	GTTGGCACTGCTATCCACTG	0_brunello_pub
genome_L2	1	6617	SNAPC1	CTTAAACCGGCCAACATACCCGTCTCgCACCgGTTTCATCACACGATCACTTGTTTcGAGACGTCGAAAGGAACGAGTAGCAT	GTTTCATCACACGATCACTT	0_brunello_pub
genome_L2	1	6155	RPL27	CTTAAACCGGCCAACATACCCGTCTCgCACCgACGCAAAGCTGTCATCGTGAGTTTcGAGACGTCGAAAGGAACGAGTAGCAT	ACGCAAAGCTGTCATCGTGA	0_brunello_pub
genome_L2	1	55270	NUDT15	CTTAAACCGGCCAACATACCCGTCTCgCACCgTTCCCCAGGAGGACGCAACGGTTTcGAGACGTCGAAAGGAACGAGTAGCAT	TTCCCCAGGAGGACGCAACG	0_brunello_pub
genome_L2	1	152816	C4orf26	CTTAAACCGGCCAACATACCCGTCTCgCACCgTTGGTGGTAACTGTGGCAGAGTTTcGAGACGTCGAAAGGAACGAGTAGCAT	TTGGTGGTAACTGTGGCAGA	0_brunello_pub
genome_L2	1	353144	LCE3C	CTTAAACCGGCCAACATACCCGTCTCgCACCgAGAGCACAGTCAGAAGAGGGGTTTcGAGACGTCGAAAGGAACGAGTAGCAT	AGAGCACAGTCAGAAGAGGG	0_brunello_pub
genome_L2	1	345	APOC3	CTTAAACCGGCCAACATACCCGTCTCgCACCgCTGCATGAAGCTGAGAAGGGGTTTcGAGACGTCGAAAGGAACGAGTAGCAT	CTGCATGAAGCTGAGAAGGG	0_brunello_pub
genome_L2	1	130162	CLHC1	CTTAAACCGGCCAACATACCCGTCTCgCACCgTAATGGAAGATGATCCACGCGTTTcGAGACGTCGAAAGGAACGAGTAGCAT	TAATGGAAGATGATCCACGC	0_brunello_pub
genome_L2	1	7485	WRB	CTTAAACCGGCCAACATACCCGTCTCgCACCgGCACCAGCAACCACGCCCAGGTTTcGAGACGTCGAAAGGAACGAGTAGCAT	GCACCAGCAACCACGCCCAG	0_brunello_pub
genome_L2	1	81790	RNF170	CTTAAACCGGCCAACATACCCGTCTCgCACCgAGAAAACCAGGAGCTAGTAAGTTTcGAGACGTCGAAAGGAACGAGTAGCAT	AGAAAACCAGGAGCTAGTAA	0_brunello_pub
genome_L2	1	728392	LOC728392	CTTAAACCGGCCAACATACCCGTCTCgCACCgCAAACAGGCCTTCGGACTCGGTTTcGAGACGTCGAAAGGAACGAGTAGCAT	CAAACAGGCCTTCGGACTCG	0_brunello_pub
genome_L2	1	4809	SNU13	CTTAAACCGGCCAACATACCCGTCTCgCACCgAGTTACATGACTGCTGAACGGTTTcGAGACGTCGAAAGGAACGAGTAGCAT	AGTTACATGACTGCTGAACG	0_brunello_pub
genome_L2	1	8363	HIST1H4J	CTTAAACCGGCCAACATACCCGTCTCgCACCgTGTCGCGCAGTACTTTACGGGTTTcGAGACGTCGAAAGGAACGAGTAGCAT	TGTCGCGCAGTACTTTACGG	0_brunello_pub
genome_L2	1	185	AGTR1	CTTAAACCGGCCAACATACCCGTCTCgCACCgGCTGTGTAGACAGCCCATAGGTTTcGAGACGTCGAAAGGAACGAGTAGCAT	GCTGTGTAGACAGCCCATAG	0_brunello_pub
genome_L2	1	344387	CDKL4	CTTAAACCGGCCAACATACCCGTCTCgCACCgAAATCTTGTGAACCTCATCGGTTTcGAGACGTCGAAAGGAACGAGTAGCAT	AAATCTTGTGAACCTCATCG	0_brunello_pub
genome_L2	1	83719	YPEL3	CTTAAACCGGCCAACATACCCGTCTCgCACCgACTTGGATGATTGTCACCGGGTTTcGAGACGTCGAAAGGAACGAGTAGCAT	ACTTGGATGATTGTCACCGG	0_brunello_pub
genome_L2	1	84870	RSPO3	CTTAAACCGGCCAACATACCCGTCTCgCACCgACTAACGTTAGGATGCACTGGTTTcGAGACGTCGAAAGGAACGAGTAGCAT	ACTAACGTTAGGATGCACTG	0_brunello_pub
genome_L2	1	54851	ANKRD49	CTTAAACCGGCCAACATACCCGTCTCgCACCgAGAAAGGAGTCTCCGCACTGGTTTcGAGACGTCGAAAGGAACGAGTAGCAT	AGAAAGGAGTCTCCGCACTG	0_brunello_pub
genome_L2	1	147685	C19orf18	CTTAAACCGGCCAACATACCCGTCTCgCACCgGGAATTCAATGACTCACCCGGTTTcGAGACGTCGAAAGGAACGAGTAGCAT	GGAATTCAATGACTCACCCG	0_brunello_pub
genome_L2	1	199	AIF1	CTTAAACCGGCCAACATACCCGTCTCgCACCgTTTCAGGGACATGATATCTGGTTTcGAGACGTCGAAAGGAACGAGTAGCAT	TTTCAGGGACATGATATCTG	0_brunello_pub
genome_L2	1	283579	C14orf178	CTTAAACCGGCCAACATACCCGTCTCgCACCgGAAGATGGCGCTCACCAGGTGTTTcGAGACGTCGAAAGGAACGAGTAGCAT	GAAGATGGCGCTCACCAGGT	0_brunello_pub
genome_L2	1	5478	PPIA	CTTAAACCGGCCAACATACCCGTCTCgCACCgCGTACCTGACACATAAACCCGTTTcGAGACGTCGAAAGGAACGAGTAGCAT	CGTACCTGACACATAAACCC	0_brunello_pub
genome_L2	1	139322	APOOL	CTTAAACCGGCCAACATACCCGTCTCgCACCgTGTAACAACCAGTTGCAGTGGTTTcGAGACGTCGAAAGGAACGAGTAGCAT	TGTAACAACCAGTTGCAGTG	0_brunello_pub
genome_L2	1	255798	SMCO1	CTTAAACCGGCCAACATACCCGTCTCgCACCgCAAAGAACTAGACTTCACCAGTTTcGAGACGTCGAAAGGAACGAGTAGCAT	CAAAGAACTAGACTTCACCA	0_brunello_pub
genome_L2	1	353143	LCE3B	CTTAAACCGGCCAACATACCCGTCTCgCACCgGGTGGCCCCAGCTCTGAGGGGTTTcGAGACGTCGAAAGGAACGAGTAGCAT	GGTGGCCCCAGCTCTGAGGG	0_brunello_pub
genome_L2	1	54059	YBEY	CTTAAACCGGCCAACATACCCGTCTCgCACCgGTAAGATCGAGATTGTAAGGGTTTcGAGACGTCGAAAGGAACGAGTAGCAT	GTAAGATCGAGATTGTAAGG	0_brunello_pub
genome_L2	1	8362	HIST1H4K	CTTAAACCGGCCAACATACCCGTCTCgCACCgCATCTACGAGGAGACTCGCGGTTTcGAGACGTCGAAAGGAACGAGTAGCAT	CATCTACGAGGAGACTCGCG	0_brunello_pub
genome_L2	1	23071	ERP44	CTTAAACCGGCCAACATACCCGTCTCgCACCgGCTCCGGATATGGTGTACTTGTTTcGAGACGTCGAAAGGAACGAGTAGCAT	GCTCCGGATATGGTGTACTT	0_brunello_pub
genome_L2	1	100507096	GIMD1	CTTAAACCGGCCAACATACCCGTCTCgCACCgCTCCACAGCTTCATGCGTCGGTTTcGAGACGTCGAAAGGAACGAGTAGCAT	CTCCACAGCTTCATGCGTCG	0_brunello_pub
genome_L2	1	55093	WDYHV1	CTTAAACCGGCCAACATACCCGTCTCgCACCgTGTCCTCACCTCCTAAACTGGTTTcGAGACGTCGAAAGGAACGAGTAGCAT	TGTCCTCACCTCCTAAACTG	0_brunello_pub
genome_L2	1	92400	RBM18	CTTAAACCGGCCAACATACCCGTCTCgCACCgTTAACAAAACAGTAGCCTCGGTTTcGAGACGTCGAAAGGAACGAGTAGCAT	TTAACAAAACAGTAGCCTCG	0_brunello_pub
genome_L2	1	133383	SETD9	CTTAAACCGGCCAACATACCCGTCTCgCACCgTTCCTCTGGAACATATCGGAGTTTcGAGACGTCGAAAGGAACGAGTAGCAT	TTCCTCTGGAACATATCGGA	0_brunello_pub
genome_L2	1	10899	JTB	CTTAAACCGGCCAACATACCCGTCTCgCACCgCAGAAAACTACCCCTGAGTGGTTTcGAGACGTCGAAAGGAACGAGTAGCAT	CAGAAAACTACCCCTGAGTG	0_brunello_pub
genome_L2	1	51714	SELT	CTTAAACCGGCCAACATACCCGTCTCgCACCgACATGCGGGTTATTAGCCAGGTTTcGAGACGTCGAAAGGAACGAGTAGCAT	ACATGCGGGTTATTAGCCAG	0_brunello_pub
genome_L2	1	6992	PPP1R11	CTTAAACCGGCCAACATACCCGTCTCgCACCgGGAGCCTTACCATCAAACTTGTTTcGAGACGTCGAAAGGAACGAGTAGCAT	GGAGCCTTACCATCAAACTT	0_brunello_pub
genome_L2	1	1618	DAZL	CTTAAACCGGCCAACATACCCGTCTCgCACCgCTGAGTTATAGGATTCATCGGTTTcGAGACGTCGAAAGGAACGAGTAGCAT	CTGAGTTATAGGATTCATCG	0_brunello_pub
genome_L2	1	6363	CCL19	CTTAAACCGGCCAACATACCCGTCTCgCACCgAGTTCCTCACGATGTACCCAGTTTcGAGACGTCGAAAGGAACGAGTAGCAT	AGTTCCTCACGATGTACCCA	0_brunello_pub
genome_L2	1	6001	RGS10	CTTAAACCGGCCAACATACCCGTCTCgCACCgCGAAGCCGCTTACCTGACGGGTTTcGAGACGTCGAAAGGAACGAGTAGCAT	CGAAGCCGCTTACCTGACGG	0_brunello_pub
genome_L2	1	552891	DNAJC25-GNG10	CTTAAACCGGCCAACATACCCGTCTCgCACCgGCAGTAGAGCCCCTCCACCAGTTTcGAGACGTCGAAAGGAACGAGTAGCAT	GCAGTAGAGCCCCTCCACCA	0_brunello_pub
genome_L2	1	9616	RNF7	CTTAAACCGGCCAACATACCCGTCTCgCACCgCCTCAAGAAGTGGAACGCGGGTTTcGAGACGTCGAAAGGAACGAGTAGCAT	CCTCAAGAAGTGGAACGCGG	0_brunello_pub
genome_L2	1	55301	OLAH	CTTAAACCGGCCAACATACCCGTCTCgCACCgGTGGAGCCACCTCCCATCCAGTTTcGAGACGTCGAAAGGAACGAGTAGCAT	GTGGAGCCACCTCCCATCCA	0_brunello_pub
genome_L2	1	283365	OR6C6	CTTAAACCGGCCAACATACCCGTCTCgCACCgCTTGAGTCCCATGACCAATGGTTTcGAGACGTCGAAAGGAACGAGTAGCAT	CTTGAGTCCCATGACCAATG	0_brunello_pub
genome_L2	1	199834	LCE4A	CTTAAACCGGCCAACATACCCGTCTCgCACCgTACTTGGGGATAGGACACTTGTTTcGAGACGTCGAAAGGAACGAGTAGCAT	TACTTGGGGATAGGACACTT	0_brunello_pub
genome_L2	1	54107	POLE3	CTTAAACCGGCCAACATACCCGTCTCgCACCgCAGTGATGTGCTCTCAGCCAGTTTcGAGACGTCGAAAGGAACGAGTAGCAT	CAGTGATGTGCTCTCAGCCA	0_brunello_pub
genome_L2	1	55900	ZNF302	CTTAAACCGGCCAACATACCCGTCTCgCACCgGTCGTGTAAGGGATGAACCAGTTTcGAGACGTCGAAAGGAACGAGTAGCAT	GTCGTGTAAGGGATGAACCA	0_brunello_pub
genome_L2	1	55186	SLC25A36	CTTAAACCGGCCAACATACCCGTCTCgCACCgGGGGCCTAGTCCTCTAAACAGTTTcGAGACGTCGAAAGGAACGAGTAGCAT	GGGGCCTAGTCCTCTAAACA	0_brunello_pub
genome_L2	1	50604	IL20	CTTAAACCGGCCAACATACCCGTCTCgCACCgTGGTAAGAAAGGAATTGGCGGTTTcGAGACGTCGAAAGGAACGAGTAGCAT	TGGTAAGAAAGGAATTGGCG	0_brunello_pub
genome_L2	1	22921	MSRB2	CTTAAACCGGCCAACATACCCGTCTCgCACCgGTGGCAAAAGAAACTAACCCGTTTcGAGACGTCGAAAGGAACGAGTAGCAT	GTGGCAAAAGAAACTAACCC	0_brunello_pub
genome_L2	1	917	CD3G	CTTAAACCGGCCAACATACCCGTCTCgCACCgTACACTGATACATCCCTCGAGTTTcGAGACGTCGAAAGGAACGAGTAGCAT	TACACTGATACATCCCTCGA	0_brunello_pub
genome_L2	1	1175	AP2S1	CTTAAACCGGCCAACATACCCGTCTCgCACCgGGCCATTCACAACTTCGTGGGTTTcGAGACGTCGAAAGGAACGAGTAGCAT	GGCCATTCACAACTTCGTGG	0_brunello_pub
genome_L2	1	55165	CEP55	CTTAAACCGGCCAACATACCCGTCTCgCACCgGCGACTGAGAGACCAACTGAGTTTcGAGACGTCGAAAGGAACGAGTAGCAT	GCGACTGAGAGACCAACTGA	0_brunello_pub
genome_L2	1	8349	HIST2H2BE	CTTAAACCGGCCAACATACCCGTCTCgCACCgAGATGGAGTAGCTCTCTTTGGTTTcGAGACGTCGAAAGGAACGAGTAGCAT	AGATGGAGTAGCTCTCTTTG	0_brunello_pub
genome_L2	1	3445	IFNA8	CTTAAACCGGCCAACATACCCGTCTCgCACCgCCCCACTTCCTGCATCACACGTTTcGAGACGTCGAAAGGAACGAGTAGCAT	CCCCACTTCCTGCATCACAC	0_brunello_pub
genome_L2	1	2029	ENSA	CTTAAACCGGCCAACATACCCGTCTCgCACCgCATGAAGAGACTCCAGAAAGGTTTcGAGACGTCGAAAGGAACGAGTAGCAT	CATGAAGAGACTCCAGAAAG	0_brunello_pub
genome_L2	1	55969	C20orf24	CTTAAACCGGCCAACATACCCGTCTCgCACCgCCGCAGCACCTTACTCCAGAGTTTcGAGACGTCGAAAGGAACGAGTAGCAT	CCGCAGCACCTTACTCCAGA	0_brunello_pub
genome_L2	1	143879	KBTBD3	CTTAAACCGGCCAACATACCCGTCTCgCACCgATGATGCCACTGATCAAACCGTTTcGAGACGTCGAAAGGAACGAGTAGCAT	ATGATGCCACTGATCAAACC	0_brunello_pub
genome_L2	1	8356	HIST1H3J	CTTAAACCGGCCAACATACCCGTCTCgCACCgCTACCGGCGGCAAGGCACCGGTTTcGAGACGTCGAAAGGAACGAGTAGCAT	CTACCGGCGGCAAGGCACCG	0_brunello_pub
genome_L2	1	388585	HES5	CTTAAACCGGCCAACATACCCGTCTCgCACCgACTACAGCGAAGGCTACTCGGTTTcGAGACGTCGAAAGGAACGAGTAGCAT	ACTACAGCGAAGGCTACTCG	0_brunello_pub
genome_L2	1	9547	CXCL14	CTTAAACCGGCCAACATACCCGTCTCgCACCgGCCAAAGTACCCGCACTGCGGTTTcGAGACGTCGAAAGGAACGAGTAGCAT	GCCAAAGTACCCGCACTGCG	0_brunello_pub
genome_L2	1	84269	CHCHD5	CTTAAACCGGCCAACATACCCGTCTCgCACCgGGAGTGTCTTCGACAGAACGGTTTcGAGACGTCGAAAGGAACGAGTAGCAT	GGAGTGTCTTCGACAGAACG	0_brunello_pub
genome_L2	1	169981	SPIN3	CTTAAACCGGCCAACATACCCGTCTCgCACCgGAGATGAACCTCTAACACAGGTTTcGAGACGTCGAAAGGAACGAGTAGCAT	GAGATGAACCTCTAACACAG	0_brunello_pub
genome_L2	1	115827	RAB3C	CTTAAACCGGCCAACATACCCGTCTCgCACCgTCATCGGCAATAGCAGTGTGGTTTcGAGACGTCGAAAGGAACGAGTAGCAT	TCATCGGCAATAGCAGTGTG	0_brunello_pub
genome_L2	1	10791	VAMP5	CTTAAACCGGCCAACATACCCGTCTCgCACCgTTGTTGAAGGTTGAGCTCTGGTTTcGAGACGTCGAAAGGAACGAGTAGCAT	TTGTTGAAGGTTGAGCTCTG	0_brunello_pub
genome_L2	1	8115	TCL1A	CTTAAACCGGCCAACATACCCGTCTCgCACCgCTGGCTGCCCTTAACCATCGGTTTcGAGACGTCGAAAGGAACGAGTAGCAT	CTGGCTGCCCTTAACCATCG	0_brunello_pub
genome_L2	1	51642	MRPL48	CTTAAACCGGCCAACATACCCGTCTCgCACCgGACTGCATATGATATGACCCGTTTcGAGACGTCGAAAGGAACGAGTAGCAT	GACTGCATATGATATGACCC	0_brunello_pub
genome_L2	1	201725	C4orf46	CTTAAACCGGCCAACATACCCGTCTCgCACCgGCAGAGGCGTCTGAAGAGGAGTTTcGAGACGTCGAAAGGAACGAGTAGCAT	GCAGAGGCGTCTGAAGAGGA	0_brunello_pub
genome_L2	1	23412	COMMD3	CTTAAACCGGCCAACATACCCGTCTCgCACCgCTTGAAACATATCGACCCAGGTTTcGAGACGTCGAAAGGAACGAGTAGCAT	CTTGAAACATATCGACCCAG	0_brunello_pub
genome_L2	1	444882	IGFL4	CTTAAACCGGCCAACATACCCGTCTCgCACCgCTCTTCCAGATCTTAGACTGGTTTcGAGACGTCGAAAGGAACGAGTAGCAT	CTCTTCCAGATCTTAGACTG	0_brunello_pub
genome_L2	1	7401	CLRN1	CTTAAACCGGCCAACATACCCGTCTCgCACCgCTACTTACATGAGAACCGAAGTTTcGAGACGTCGAAAGGAACGAGTAGCAT	CTACTTACATGAGAACCGAA	0_brunello_pub
genome_L2	1	8370	HIST2H4A	CTTAAACCGGCCAACATACCCGTCTCgCACCgTGTTGTCTCTCAAGACCTTGGTTTcGAGACGTCGAAAGGAACGAGTAGCAT	TGTTGTCTCTCAAGACCTTG	0_brunello_pub
genome_L2	1	29094	LGALSL	CTTAAACCGGCCAACATACCCGTCTCgCACCgTCGTAGACCTCAACCCAGAGGTTTcGAGACGTCGAAAGGAACGAGTAGCAT	TCGTAGACCTCAACCCAGAG	0_brunello_pub
genome_L2	1	201475	RAB12	CTTAAACCGGCCAACATACCCGTCTCgCACCgGCATCTTCTGAAGCATACTGGTTTcGAGACGTCGAAAGGAACGAGTAGCAT	GCATCTTCTGAAGCATACTG	0_brunello_pub
genome_L2	1	2981	GUCA2B	CTTAAACCGGCCAACATACCCGTCTCgCACCgTGAGTGACCTGGAGGCACAGGTTTcGAGACGTCGAAAGGAACGAGTAGCAT	TGAGTGACCTGGAGGCACAG	0_brunello_pub
genome_L2	1	374918	IGFL1	CTTAAACCGGCCAACATACCCGTCTCgCACCgCCAGCCACACAAGAGATGTGGTTTcGAGACGTCGAAAGGAACGAGTAGCAT	CCAGCCACACAAGAGATGTG	0_brunello_pub
genome_L2	1	8624	PSMG1	CTTAAACCGGCCAACATACCCGTCTCgCACCgATACAAGTCCCACCTACCGAGTTTcGAGACGTCGAAAGGAACGAGTAGCAT	ATACAAGTCCCACCTACCGA	0_brunello_pub
genome_L2	1	55754	TMEM30A	CTTAAACCGGCCAACATACCCGTCTCgCACCgGTAGCACCGTGCCAGCCGTAGTTTcGAGACGTCGAAAGGAACGAGTAGCAT	GTAGCACCGTGCCAGCCGTA	0_brunello_pub
genome_L2	1	10477	UBE2E3	CTTAAACCGGCCAACATACCCGTCTCgCACCgTGCAGTGATAGATTCTGGTGGTTTcGAGACGTCGAAAGGAACGAGTAGCAT	TGCAGTGATAGATTCTGGTG	0_brunello_pub
genome_L2	1	348801	LNP1	CTTAAACCGGCCAACATACCCGTCTCgCACCgTGACAATCACTCACTGGGCAGTTTcGAGACGTCGAAAGGAACGAGTAGCAT	TGACAATCACTCACTGGGCA	0_brunello_pub
genome_L2	1	221468	TMEM217	CTTAAACCGGCCAACATACCCGTCTCgCACCgGAGATCACACCAAAGTACAGGTTTcGAGACGTCGAAAGGAACGAGTAGCAT	GAGATCACACCAAAGTACAG	0_brunello_pub
genome_L2	1	50999	TMED5	CTTAAACCGGCCAACATACCCGTCTCgCACCgTTGGTACTCGATCTCCAGCGGTTTcGAGACGTCGAAAGGAACGAGTAGCAT	TTGGTACTCGATCTCCAGCG	0_brunello_pub
genome_L2	1	134492	NUDCD2	CTTAAACCGGCCAACATACCCGTCTCgCACCgCGCGCCCAGGATATCCAGTGGTTTcGAGACGTCGAAAGGAACGAGTAGCAT	CGCGCCCAGGATATCCAGTG	0_brunello_pub
genome_L2	1	55017	C14orf119	CTTAAACCGGCCAACATACCCGTCTCgCACCgGAGGTGATGTAAGACATCAGGTTTcGAGACGTCGAAAGGAACGAGTAGCAT	GAGGTGATGTAAGACATCAG	0_brunello_pub
genome_L2	1	7305	TYROBP	CTTAAACCGGCCAACATACCCGTCTCgCACCgAGGGATCGTGATGGGAGACCGTTTcGAGACGTCGAAAGGAACGAGTAGCAT	AGGGATCGTGATGGGAGACC	0_brunello_pub
genome_L2	1	29902	FAM216A	CTTAAACCGGCCAACATACCCGTCTCgCACCgGTGAGTAACGGGAGCTAAGGGTTTcGAGACGTCGAAAGGAACGAGTAGCAT	GTGAGTAACGGGAGCTAAGG	0_brunello_pub
genome_L2	1	200728	TMEM17	CTTAAACCGGCCAACATACCCGTCTCgCACCgGTAGCCCAGATACAACCGGAGTTTcGAGACGTCGAAAGGAACGAGTAGCAT	GTAGCCCAGATACAACCGGA	0_brunello_pub
genome_L2	1	4632	MYL1	CTTAAACCGGCCAACATACCCGTCTCgCACCgGATTTGTGCCCAGAGCTCGAGTTTcGAGACGTCGAAAGGAACGAGTAGCAT	GATTTGTGCCCAGAGCTCGA	0_brunello_pub
genome_L2	1	27247	NFU1	CTTAAACCGGCCAACATACCCGTCTCgCACCgAGTAATATACCTAGCCAGAGGTTTcGAGACGTCGAAAGGAACGAGTAGCAT	AGTAATATACCTAGCCAGAG	0_brunello_pub
genome_L2	1	2206	MS4A2	CTTAAACCGGCCAACATACCCGTCTCgCACCgACTGTCAGCCATGTATGCAGGTTTcGAGACGTCGAAAGGAACGAGTAGCAT	ACTGTCAGCCATGTATGCAG	0_brunello_pub
genome_L2	1	3078	CFHR1	CTTAAACCGGCCAACATACCCGTCTCgCACCgGAGCCCTTATGAAATGTTTGGTTTcGAGACGTCGAAAGGAACGAGTAGCAT	GAGCCCTTATGAAATGTTTG	0_brunello_pub
genome_L2	1	1474	CST6	CTTAAACCGGCCAACATACCCGTCTCgCACCgCATCAAGTACTTCCTGACGAGTTTcGAGACGTCGAAAGGAACGAGTAGCAT	CATCAAGTACTTCCTGACGA	0_brunello_pub
genome_L2	1	7411	VBP1	CTTAAACCGGCCAACATACCCGTCTCgCACCgAGCCAATCACGGAATCCCGGGTTTcGAGACGTCGAAAGGAACGAGTAGCAT	AGCCAATCACGGAATCCCGG	0_brunello_pub
genome_L2	1	10904	BLCAP	CTTAAACCGGCCAACATACCCGTCTCgCACCgGCTATAGCAGATAAGGAACAGTTTcGAGACGTCGAAAGGAACGAGTAGCAT	GCTATAGCAGATAAGGAACA	0_brunello_pub
genome_L2	1	254950	KRTAP15-1	CTTAAACCGGCCAACATACCCGTCTCgCACCgCTTATGTAGTTAGTCTGGCGGTTTcGAGACGTCGAAAGGAACGAGTAGCAT	CTTATGTAGTTAGTCTGGCG	0_brunello_pub
genome_L2	1	63915	BLOC1S5	CTTAAACCGGCCAACATACCCGTCTCgCACCgCCAAATGTAGAGACACAATGGTTTcGAGACGTCGAAAGGAACGAGTAGCAT	CCAAATGTAGAGACACAATG	0_brunello_pub
genome_L2	1	100130742	LRRC69	CTTAAACCGGCCAACATACCCGTCTCgCACCgAGAGTTATGCAACTTGACCCGTTTcGAGACGTCGAAAGGAACGAGTAGCAT	AGAGTTATGCAACTTGACCC	0_brunello_pub
genome_L2	1	90070	LACRT	CTTAAACCGGCCAACATACCCGTCTCgCACCgAGAGACAGAGACTTACTCAGGTTTcGAGACGTCGAAAGGAACGAGTAGCAT	AGAGACAGAGACTTACTCAG	0_brunello_pub
genome_L2	1	115294	PCMTD1	CTTAAACCGGCCAACATACCCGTCTCgCACCgGCGAACTGGACAGAACACTTGTTTcGAGACGTCGAAAGGAACGAGTAGCAT	GCGAACTGGACAGAACACTT	0_brunello_pub
genome_L2	1	50834	TAS2R1	CTTAAACCGGCCAACATACCCGTCTCgCACCgATAGAAAACGCCGAGCCATGGTTTcGAGACGTCGAAAGGAACGAGTAGCAT	ATAGAAAACGCCGAGCCATG	0_brunello_pub
genome_L2	1	7325	UBE2E2	CTTAAACCGGCCAACATACCCGTCTCgCACCgAGGATCTGTCTATGAAGGAGGTTTcGAGACGTCGAAAGGAACGAGTAGCAT	AGGATCTGTCTATGAAGGAG	0_brunello_pub
genome_L2	1	7639	ZNF85	CTTAAACCGGCCAACATACCCGTCTCgCACCgGAAGAGACATGAGATCATGGGTTTcGAGACGTCGAAAGGAACGAGTAGCAT	GAAGAGACATGAGATCATGG	0_brunello_pub
genome_L2	1	283635	FAM177A1	CTTAAACCGGCCAACATACCCGTCTCgCACCgAAACCTACCGGATCAACAGTGTTTcGAGACGTCGAAAGGAACGAGTAGCAT	AAACCTACCGGATCAACAGT	0_brunello_pub
genome_L2	1	53836	GPR87	CTTAAACCGGCCAACATACCCGTCTCgCACCgCATTGATCGCTATCTGAAGGGTTTcGAGACGTCGAAAGGAACGAGTAGCAT	CATTGATCGCTATCTGAAGG	0_brunello_pub
genome_L2	1	128312	HIST3H2BB	CTTAAACCGGCCAACATACCCGTCTCgCACCgAGATAGAATAGCTCTCCTTGGTTTcGAGACGTCGAAAGGAACGAGTAGCAT	AGATAGAATAGCTCTCCTTG	0_brunello_pub
genome_L2	1	149373	LOC149373	CTTAAACCGGCCAACATACCCGTCTCgCACCgCGCTTGCTGAATGAATACATGTTTcGAGACGTCGAAAGGAACGAGTAGCAT	CGCTTGCTGAATGAATACAT	0_brunello_pub
genome_L2	1	474382	H2AFB1	CTTAAACCGGCCAACATACCCGTCTCgCACCgAAACGAAAGCTCCGCTCGGAGTTTcGAGACGTCGAAAGGAACGAGTAGCAT	AAACGAAAGCTCCGCTCGGA	0_brunello_pub
genome_L2	1	6038	RNASE4	CTTAAACCGGCCAACATACCCGTCTCgCACCgGCGGCAACACGTGCACCCTGGTTTcGAGACGTCGAAAGGAACGAGTAGCAT	GCGGCAACACGTGCACCCTG	0_brunello_pub
genome_L2	1	51734	MSRB1	CTTAAACCGGCCAACATACCCGTCTCgCACCgACGAGTGTGCATACTTCGAGGTTTcGAGACGTCGAAAGGAACGAGTAGCAT	ACGAGTGTGCATACTTCGAG	0_brunello_pub
genome_L2	1	7447	VSNL1	CTTAAACCGGCCAACATACCCGTCTCgCACCgTGATGGCAAGATCACCCGAGGTTTcGAGACGTCGAAAGGAACGAGTAGCAT	TGATGGCAAGATCACCCGAG	0_brunello_pub
genome_L2	1	400950	C2orf91	CTTAAACCGGCCAACATACCCGTCTCgCACCgCTCAGCCAAGTACCCAACAAGTTTcGAGACGTCGAAAGGAACGAGTAGCAT	CTCAGCCAAGTACCCAACAA	0_brunello_pub
genome_L2	1	206412	C6orf163	CTTAAACCGGCCAACATACCCGTCTCgCACCgGCATGGTCCACAGAATCCAAGTTTcGAGACGTCGAAAGGAACGAGTAGCAT	GCATGGTCCACAGAATCCAA	0_brunello_pub
genome_L2	1	26253	CLEC4E	CTTAAACCGGCCAACATACCCGTCTCgCACCgGGTGGTTATCAACTCACAGGGTTTcGAGACGTCGAAAGGAACGAGTAGCAT	GGTGGTTATCAACTCACAGG	0_brunello_pub
genome_L2	1	642987	TMEM232	CTTAAACCGGCCAACATACCCGTCTCgCACCgATATCTGGCTCAATGCAAAGGTTTcGAGACGTCGAAAGGAACGAGTAGCAT	ATATCTGGCTCAATGCAAAG	0_brunello_pub
genome_L2	1	389123	IQCF2	CTTAAACCGGCCAACATACCCGTCTCgCACCgTCGCCTACGCAACCAGAGAGGTTTcGAGACGTCGAAAGGAACGAGTAGCAT	TCGCCTACGCAACCAGAGAG	0_brunello_pub
genome_L2	1	50862	RNF141	CTTAAACCGGCCAACATACCCGTCTCgCACCgTGTACGGGTGGTCTGTACCAGTTTcGAGACGTCGAAAGGAACGAGTAGCAT	TGTACGGGTGGTCTGTACCA	0_brunello_pub
genome_L2	1	100862671	TMEM265	CTTAAACCGGCCAACATACCCGTCTCgCACCgGCAGCTACTAGCATTATCTGGTTTcGAGACGTCGAAAGGAACGAGTAGCAT	GCAGCTACTAGCATTATCTG	0_brunello_pub
genome_L2	1	554313	HIST2H4B	CTTAAACCGGCCAACATACCCGTCTCgCACCgATTCGGCGTCTAGCTCGGCGGTTTcGAGACGTCGAAAGGAACGAGTAGCAT	ATTCGGCGTCTAGCTCGGCG	0_brunello_pub
genome_L2	1	7257	TSNAX	CTTAAACCGGCCAACATACCCGTCTCgCACCgGGTAGCCCAAGAGCTATCAGGTTTcGAGACGTCGAAAGGAACGAGTAGCAT	GGTAGCCCAAGAGCTATCAG	0_brunello_pub
genome_L2	1	64853	AIDA	CTTAAACCGGCCAACATACCCGTCTCgCACCgTTCCTGCTAGAGTTCCCGGTGTTTcGAGACGTCGAAAGGAACGAGTAGCAT	TTCCTGCTAGAGTTCCCGGT	0_brunello_pub
genome_L2	1	55199	FAM86C1	CTTAAACCGGCCAACATACCCGTCTCgCACCgGACCCCGACCAGCGACACGAGTTTcGAGACGTCGAAAGGAACGAGTAGCAT	GACCCCGACCAGCGACACGA	0_brunello_pub
genome_L2	1	9550	ATP6V1G1	CTTAAACCGGCCAACATACCCGTCTCgCACCgTGAAAACAGGAAAGAACCGGGTTTcGAGACGTCGAAAGGAACGAGTAGCAT	TGAAAACAGGAAAGAACCGG	0_brunello_pub
genome_L2	1	353131	LCE1A	CTTAAACCGGCCAACATACCCGTCTCgCACCgAGAGACTGGAGGGCACTTAGGTTTcGAGACGTCGAAAGGAACGAGTAGCAT	AGAGACTGGAGGGCACTTAG	0_brunello_pub
genome_L2	1	340252	ZNF680	CTTAAACCGGCCAACATACCCGTCTCgCACCgAATGCCTGGACACTGCACAAGTTTcGAGACGTCGAAAGGAACGAGTAGCAT	AATGCCTGGACACTGCACAA	0_brunello_pub
genome_L2	1	283518	KCNRG	CTTAAACCGGCCAACATACCCGTCTCgCACCgCAATTGAGATGCTAACAGGGGTTTcGAGACGTCGAAAGGAACGAGTAGCAT	CAATTGAGATGCTAACAGGG	0_brunello_pub
genome_L2	1	57097	PARP11	CTTAAACCGGCCAACATACCCGTCTCgCACCgGACACGTCAGATACCCAGTGGTTTcGAGACGTCGAAAGGAACGAGTAGCAT	GACACGTCAGATACCCAGTG	0_brunello_pub
genome_L2	1	55273	TMEM100	CTTAAACCGGCCAACATACCCGTCTCgCACCgTGAAGACAACCACAGCAAAGGTTTcGAGACGTCGAAAGGAACGAGTAGCAT	TGAAGACAACCACAGCAAAG	0_brunello_pub
genome_L2	1	8530	CST7	CTTAAACCGGCCAACATACCCGTCTCgCACCgCAAGGAGTCCCGCATCACAAGTTTcGAGACGTCGAAAGGAACGAGTAGCAT	CAAGGAGTCCCGCATCACAA	0_brunello_pub
genome_L2	1	7851	MALL	CTTAAACCGGCCAACATACCCGTCTCgCACCgCAAGGGGTATACTATGTGGGGTTTcGAGACGTCGAAAGGAACGAGTAGCAT	CAAGGGGTATACTATGTGGG	0_brunello_pub
genome_L2	1	10480	EIF3M	CTTAAACCGGCCAACATACCCGTCTCgCACCgTGCTGCTTCAAAAGTCATGGGTTTcGAGACGTCGAAAGGAACGAGTAGCAT	TGCTGCTTCAAAAGTCATGG	0_brunello_pub
genome_L2	1	51170	HSD17B11	CTTAAACCGGCCAACATACCCGTCTCgCACCgGCAATGACGAAGAATAACCAGTTTcGAGACGTCGAAAGGAACGAGTAGCAT	GCAATGACGAAGAATAACCA	0_brunello_pub
genome_L2	1	51554	ACKR4	CTTAAACCGGCCAACATACCCGTCTCgCACCgTGTGCTACTTTATCACAGCAGTTTcGAGACGTCGAAAGGAACGAGTAGCAT	TGTGCTACTTTATCACAGCA	0_brunello_pub
genome_L2	1	306	ANXA3	CTTAAACCGGCCAACATACCCGTCTCgCACCgCTGAGAGGTCAAATGCACAGGTTTcGAGACGTCGAAAGGAACGAGTAGCAT	CTGAGAGGTCAAATGCACAG	0_brunello_pub
genome_L2	1	84060	RBM48	CTTAAACCGGCCAACATACCCGTCTCgCACCgTACAGAGCATAAAGACACAGGTTTcGAGACGTCGAAAGGAACGAGTAGCAT	TACAGAGCATAAAGACACAG	0_brunello_pub
genome_L2	1	5196	PF4	CTTAAACCGGCCAACATACCCGTCTCgCACCgACCCCAGGAACAGCAGCCCGGTTTcGAGACGTCGAAAGGAACGAGTAGCAT	ACCCCAGGAACAGCAGCCCG	0_brunello_pub
genome_L2	1	8712	PAGE1	CTTAAACCGGCCAACATACCCGTCTCgCACCgAGATGGTCCTGATACCAAGAGTTTcGAGACGTCGAAAGGAACGAGTAGCAT	AGATGGTCCTGATACCAAGA	0_brunello_pub
genome_L2	1	100533181	FXYD6-FXYD2	CTTAAACCGGCCAACATACCCGTCTCgCACCgGGAGGATCCCAACCGAGAAGGTTTcGAGACGTCGAAAGGAACGAGTAGCAT	GGAGGATCCCAACCGAGAAG	0_brunello_pub
genome_L2	1	349633	PLET1	CTTAAACCGGCCAACATACCCGTCTCgCACCgTGACGGTCTTAGAGGCACAGGTTTcGAGACGTCGAAAGGAACGAGTAGCAT	TGACGGTCTTAGAGGCACAG	0_brunello_pub
genome_L2	1	253832	ZDHHC20	CTTAAACCGGCCAACATACCCGTCTCgCACCgGTAGGACCAGACGACCACGAGTTTcGAGACGTCGAAAGGAACGAGTAGCAT	GTAGGACCAGACGACCACGA	0_brunello_pub
genome_L2	1	6288	SAA1	CTTAAACCGGCCAACATACCCGTCTCgCACCgGCTGCTGACACCCAGGACCAGTTTcGAGACGTCGAAAGGAACGAGTAGCAT	GCTGCTGACACCCAGGACCA	0_brunello_pub
genome_L2	1	8988	HSPB3	CTTAAACCGGCCAACATACCCGTCTCgCACCgACTGCCTGGGCCAACCATCGGTTTcGAGACGTCGAAAGGAACGAGTAGCAT	ACTGCCTGGGCCAACCATCG	0_brunello_pub
genome_L2	1	389362	PSMG4	CTTAAACCGGCCAACATACCCGTCTCgCACCgTGTGAGTGTGGCGTAGAGTGGTTTcGAGACGTCGAAAGGAACGAGTAGCAT	TGTGAGTGTGGCGTAGAGTG	0_brunello_pub
genome_L2	1	9527	GOSR1	CTTAAACCGGCCAACATACCCGTCTCgCACCgCCCTGATGCATACATTACAGGTTTcGAGACGTCGAAAGGAACGAGTAGCAT	CCCTGATGCATACATTACAG	0_brunello_pub
genome_L2	1	2941	GSTA4	CTTAAACCGGCCAACATACCCGTCTCgCACCgATAAGGTACCTCGACTCCGGGTTTcGAGACGTCGAAAGGAACGAGTAGCAT	ATAAGGTACCTCGACTCCGG	0_brunello_pub
genome_L2	1	84692	CCDC54	CTTAAACCGGCCAACATACCCGTCTCgCACCgACAATCATCAGATGTCACAGGTTTcGAGACGTCGAAAGGAACGAGTAGCAT	ACAATCATCAGATGTCACAG	0_brunello_pub
genome_L2	1	8543	LMO4	CTTAAACCGGCCAACATACCCGTCTCgCACCgCTCATGACGAGTTCACTCGCGTTTcGAGACGTCGAAAGGAACGAGTAGCAT	CTCATGACGAGTTCACTCGC	0_brunello_pub
genome_L2	1	2054	STX2	CTTAAACCGGCCAACATACCCGTCTCgCACCgTCTTCGGATACGAAGAACCCGTTTcGAGACGTCGAAAGGAACGAGTAGCAT	TCTTCGGATACGAAGAACCC	0_brunello_pub
genome_L2	1	26239	LCE2B	CTTAAACCGGCCAACATACCCGTCTCgCACCgACAGCAAGAAGAGACTGCAGGTTTcGAGACGTCGAAAGGAACGAGTAGCAT	ACAGCAAGAAGAGACTGCAG	0_brunello_pub
genome_L2	1	51496	CTDSPL2	CTTAAACCGGCCAACATACCCGTCTCgCACCgTTATTCATCAGCCCACGCGGGTTTcGAGACGTCGAAAGGAACGAGTAGCAT	TTATTCATCAGCCCACGCGG	0_brunello_pub
genome_L2	1	858	CAV2	CTTAAACCGGCCAACATACCCGTCTCgCACCgATTCCCGCAATGAAGGCCAGGTTTcGAGACGTCGAAAGGAACGAGTAGCAT	ATTCCCGCAATGAAGGCCAG	0_brunello_pub
genome_L2	1	246721	POLR2J2	CTTAAACCGGCCAACATACCCGTCTCgCACCgCAAGGACACCAAGGTACCCAGTTTcGAGACGTCGAAAGGAACGAGTAGCAT	CAAGGACACCAAGGTACCCA	0_brunello_pub
genome_L2	1	100130733	LRRC70	CTTAAACCGGCCAACATACCCGTCTCgCACCgCAACAAAGGTACCACTCCCAGTTTcGAGACGTCGAAAGGAACGAGTAGCAT	CAACAAAGGTACCACTCCCA	0_brunello_pub
genome_L2	1	26973	CHORDC1	CTTAAACCGGCCAACATACCCGTCTCgCACCgGAAAGACCGGAACACCTGGGGTTTcGAGACGTCGAAAGGAACGAGTAGCAT	GAAAGACCGGAACACCTGGG	0_brunello_pub
genome_L2	1	442319	ZNF727	CTTAAACCGGCCAACATACCCGTCTCgCACCgCCTTGCAATTACCCACACGTGTTTcGAGACGTCGAAAGGAACGAGTAGCAT	CCTTGCAATTACCCACACGT	0_brunello_pub
genome_L2	1	340168	DPPA5	CTTAAACCGGCCAACATACCCGTCTCgCACCgGGAGCCGTAAACCACGACCTGTTTcGAGACGTCGAAAGGAACGAGTAGCAT	GGAGCCGTAAACCACGACCT	0_brunello_pub
genome_L2	1	353332	KRTAP12-1	CTTAAACCGGCCAACATACCCGTCTCgCACCgGCTCACGGGCACGCACACAGGTTTcGAGACGTCGAAAGGAACGAGTAGCAT	GCTCACGGGCACGCACACAG	0_brunello_pub
genome_L2	1	8577	TMEFF1	CTTAAACCGGCCAACATACCCGTCTCgCACCgTCATACATACCAGAGTAGCAGTTTcGAGACGTCGAAAGGAACGAGTAGCAT	TCATACATACCAGAGTAGCA	0_brunello_pub
genome_L2	1	51110	LACTB2	CTTAAACCGGCCAACATACCCGTCTCgCACCgAGGCACCAACACCTACCTAGGTTTcGAGACGTCGAAAGGAACGAGTAGCAT	AGGCACCAACACCTACCTAG	0_brunello_pub
genome_L2	1	8835	SOCS2	CTTAAACCGGCCAACATACCCGTCTCgCACCgAAAACCCCAGGATGGTACTGGTTTcGAGACGTCGAAAGGAACGAGTAGCAT	AAAACCCCAGGATGGTACTG	0_brunello_pub
genome_L2	1	5737	PTGFR	CTTAAACCGGCCAACATACCCGTCTCgCACCgGGACATTTGATTGGTCAAAGGTTTcGAGACGTCGAAAGGAACGAGTAGCAT	GGACATTTGATTGGTCAAAG	0_brunello_pub
genome_L2	1	474381	H2AFB2	CTTAAACCGGCCAACATACCCGTCTCgCACCgAGACCGGCGCCGTGCGACTCGTTTcGAGACGTCGAAAGGAACGAGTAGCAT	AGACCGGCGCCGTGCGACTC	0_brunello_pub
genome_L2	1	10668	CGRRF1	CTTAAACCGGCCAACATACCCGTCTCgCACCgAGCCTCCTTACATGCTACTGGTTTcGAGACGTCGAAAGGAACGAGTAGCAT	AGCCTCCTTACATGCTACTG	0_brunello_pub
genome_L2	1	729420	LMO7DN	CTTAAACCGGCCAACATACCCGTCTCgCACCgTGATTTCGCTGGAAGTGCGGGTTTcGAGACGTCGAAAGGAACGAGTAGCAT	TGATTTCGCTGGAAGTGCGG	0_brunello_pub
genome_L2	1	3398	ID2	CTTAAACCGGCCAACATACCCGTCTCgCACCgGCTCATCGGGTCGTCCACAGGTTTcGAGACGTCGAAAGGAACGAGTAGCAT	GCTCATCGGGTCGTCCACAG	0_brunello_pub
genome_L2	1	4254	KITLG	CTTAAACCGGCCAACATACCCGTCTCgCACCgTCATTGTTGGATAAGCGAGAGTTTcGAGACGTCGAAAGGAACGAGTAGCAT	TCATTGTTGGATAAGCGAGA	0_brunello_pub
genome_L2	1	84908	FAM136A	CTTAAACCGGCCAACATACCCGTCTCgCACCgCTGGTGCACCTGCTTCATGGGTTTcGAGACGTCGAAAGGAACGAGTAGCAT	CTGGTGCACCTGCTTCATGG	0_brunello_pub
genome_L2	1	83740	H2AFB3	CTTAAACCGGCCAACATACCCGTCTCgCACCgGGTACTCAATAACCGCAGCGGTTTcGAGACGTCGAAAGGAACGAGTAGCAT	GGTACTCAATAACCGCAGCG	0_brunello_pub
genome_L2	1	23548	TTC33	CTTAAACCGGCCAACATACCCGTCTCgCACCgGGCTTCATGCCATTAAACGTGTTTcGAGACGTCGAAAGGAACGAGTAGCAT	GGCTTCATGCCATTAAACGT	0_brunello_pub
genome_L2	1	6882	TAF11	CTTAAACCGGCCAACATACCCGTCTCgCACCgCGACACCGATGGAATCCCAGGTTTcGAGACGTCGAAAGGAACGAGTAGCAT	CGACACCGATGGAATCCCAG	0_brunello_pub
genome_L2	1	123228	SENP8	CTTAAACCGGCCAACATACCCGTCTCgCACCgGTTACATGGACAGTCTACTGGTTTcGAGACGTCGAAAGGAACGAGTAGCAT	GTTACATGGACAGTCTACTG	0_brunello_pub
genome_L2	1	51301	GCNT4	CTTAAACCGGCCAACATACCCGTCTCgCACCgTGTGCTGGTTGTATATAGCAGTTTcGAGACGTCGAAAGGAACGAGTAGCAT	TGTGCTGGTTGTATATAGCA	0_brunello_pub
genome_L2	1	11172	INSL6	CTTAAACCGGCCAACATACCCGTCTCgCACCgGTAGGCTTCGACCTTCTCCGGTTTcGAGACGTCGAAAGGAACGAGTAGCAT	GTAGGCTTCGACCTTCTCCG	0_brunello_pub
genome_L2	1	388394	RPRML	CTTAAACCGGCCAACATACCCGTCTCgCACCgGCGACCTTCCTGAACCACAGGTTTcGAGACGTCGAAAGGAACGAGTAGCAT	GCGACCTTCCTGAACCACAG	0_brunello_pub
genome_L2	1	7705	ZNF146	CTTAAACCGGCCAACATACCCGTCTCgCACCgGAAAATGCTCATGCTCAGTGGTTTcGAGACGTCGAAAGGAACGAGTAGCAT	GAAAATGCTCATGCTCAGTG	0_brunello_pub
genome_L2	1	54967	CT55	CTTAAACCGGCCAACATACCCGTCTCgCACCgACAGAGGAATACCTTGTGGGGTTTcGAGACGTCGAAAGGAACGAGTAGCAT	ACAGAGGAATACCTTGTGGG	0_brunello_pub
genome_L2	1	730291	ZNF735	CTTAAACCGGCCAACATACCCGTCTCgCACCgGAGATGGCAGCCAAACACCCGTTTcGAGACGTCGAAAGGAACGAGTAGCAT	GAGATGGCAGCCAAACACCC	0_brunello_pub
genome_L2	1	124045	SPATA33	CTTAAACCGGCCAACATACCCGTCTCgCACCgGCTCGCGTGATGATGATCTGGTTTcGAGACGTCGAAAGGAACGAGTAGCAT	GCTCGCGTGATGATGATCTG	0_brunello_pub
genome_L2	1	4693	NDP	CTTAAACCGGCCAACATACCCGTCTCgCACCgACAGTGCTGAACGACACCAAGTTTcGAGACGTCGAAAGGAACGAGTAGCAT	ACAGTGCTGAACGACACCAA	0_brunello_pub
genome_L2	1	283092	OR4C13	CTTAAACCGGCCAACATACCCGTCTCgCACCgCAGCTTAGGGGTATTGACAGGTTTcGAGACGTCGAAAGGAACGAGTAGCAT	CAGCTTAGGGGTATTGACAG	0_brunello_pub
genome_L2	1	91419	XRCC6BP1	CTTAAACCGGCCAACATACCCGTCTCgCACCgTCAGGCCCATATGAACAGAGGTTTcGAGACGTCGAAAGGAACGAGTAGCAT	TCAGGCCCATATGAACAGAG	0_brunello_pub
genome_L2	1	51582	AZIN1	CTTAAACCGGCCAACATACCCGTCTCgCACCgGGAAAGTAGATATCCAACAGGTTTcGAGACGTCGAAAGGAACGAGTAGCAT	GGAAAGTAGATATCCAACAG	0_brunello_pub
genome_L2	1	728340	GTF2H2C	CTTAAACCGGCCAACATACCCGTCTCgCACCgGTACTTGCTCGTGAAACTGGGTTTcGAGACGTCGAAAGGAACGAGTAGCAT	GTACTTGCTCGTGAAACTGG	0_brunello_pub
genome_L2	1	685	BTC	CTTAAACCGGCCAACATACCCGTCTCgCACCgAGGACACTCCACTTACACACGTTTcGAGACGTCGAAAGGAACGAGTAGCAT	AGGACACTCCACTTACACAC	0_brunello_pub
genome_L2	1	10879	SMR3B	CTTAAACCGGCCAACATACCCGTCTCgCACCgGGAGGAGCCAGCGGTCCAGGGTTTcGAGACGTCGAAAGGAACGAGTAGCAT	GGAGGAGCCAGCGGTCCAGG	0_brunello_pub
genome_L2	1	219464	OR5T2	CTTAAACCGGCCAACATACCCGTCTCgCACCgACATAGGAAGCATTGATGAGGTTTcGAGACGTCGAAAGGAACGAGTAGCAT	ACATAGGAAGCATTGATGAG	0_brunello_pub
genome_L2	1	353133	LCE1C	CTTAAACCGGCCAACATACCCGTCTCgCACCgTGAGCCACCACAGGCGCCGTGTTTcGAGACGTCGAAAGGAACGAGTAGCAT	TGAGCCACCACAGGCGCCGT	0_brunello_pub
genome_L2	1	150677	OTOS	CTTAAACCGGCCAACATACCCGTCTCgCACCgGTGTCTTTCAGACCCTTACGGTTTcGAGACGTCGAAAGGAACGAGTAGCAT	GTGTCTTTCAGACCCTTACG	0_brunello_pub
genome_L2	1	54921	CHTF8	CTTAAACCGGCCAACATACCCGTCTCgCACCgTGTAATGTAGGTCTCCCAGGGTTTcGAGACGTCGAAAGGAACGAGTAGCAT	TGTAATGTAGGTCTCCCAGG	0_brunello_pub
genome_L2	1	100507527	THEG5	CTTAAACCGGCCAACATACCCGTCTCgCACCgCCGCCTTCGTCTACCATGTGGTTTcGAGACGTCGAAAGGAACGAGTAGCAT	CCGCCTTCGTCTACCATGTG	0_brunello_pub
genome_L2	1	112840	WDR89	CTTAAACCGGCCAACATACCCGTCTCgCACCgCCATCCCAGCAATCCCAACAGTTTcGAGACGTCGAAAGGAACGAGTAGCAT	CCATCCCAGCAATCCCAACA	0_brunello_pub
genome_L2	1	54626	HES2	CTTAAACCGGCCAACATACCCGTCTCgCACCgCCTTGCGACAGCTACCGCGAGTTTcGAGACGTCGAAAGGAACGAGTAGCAT	CCTTGCGACAGCTACCGCGA	0_brunello_pub
genome_L2	1	6699	SPRR1B	CTTAAACCGGCCAACATACCCGTCTCgCACCgACCATGCATCCCCAAAACCAGTTTcGAGACGTCGAAAGGAACGAGTAGCAT	ACCATGCATCCCCAAAACCA	0_brunello_pub
genome_L2	1	116372	LYPD1	CTTAAACCGGCCAACATACCCGTCTCgCACCgGCAATTCACAATGAACTCGGGTTTcGAGACGTCGAAAGGAACGAGTAGCAT	GCAATTCACAATGAACTCGG	0_brunello_pub
genome_L2	1	84299	MIEN1	CTTAAACCGGCCAACATACCCGTCTCgCACCgACCAGTACTCCACCACGATGGTTTcGAGACGTCGAAAGGAACGAGTAGCAT	ACCAGTACTCCACCACGATG	0_brunello_pub
genome_L2	1	100113407	TMEM170B	CTTAAACCGGCCAACATACCCGTCTCgCACCgAGGCGCGTCAATTACCCGTGGTTTcGAGACGTCGAAAGGAACGAGTAGCAT	AGGCGCGTCAATTACCCGTG	0_brunello_pub
genome_L2	1	353145	LCE3E	CTTAAACCGGCCAACATACCCGTCTCgCACCgTGTGGCCCTAGCTCCGAGGGGTTTcGAGACGTCGAAAGGAACGAGTAGCAT	TGTGGCCCTAGCTCCGAGGG	0_brunello_pub
genome_L2	1	84648	LCE3D	CTTAAACCGGCCAACATACCCGTCTCgCACCgCACTGTACTGGGCTCTTTGGGTTTcGAGACGTCGAAAGGAACGAGTAGCAT	CACTGTACTGGGCTCTTTGG	0_brunello_pub
genome_L2	1	84432	PROK1	CTTAAACCGGCCAACATACCCGTCTCgCACCgGAGCATGATTGAGACTCGCGGTTTcGAGACGTCGAAAGGAACGAGTAGCAT	GAGCATGATTGAGACTCGCG	0_brunello_pub
genome_L2	1	151827	LRRC34	CTTAAACCGGCCAACATACCCGTCTCgCACCgCTTACCGCGCTGGACCGCCAGTTTcGAGACGTCGAAAGGAACGAGTAGCAT	CTTACCGCGCTGGACCGCCA	0_brunello_pub
genome_L2	1	389177	TMEM212	CTTAAACCGGCCAACATACCCGTCTCgCACCgACACTCCATCCTGTGAACCAGTTTcGAGACGTCGAAAGGAACGAGTAGCAT	ACACTCCATCCTGTGAACCA	0_brunello_pub
genome_L2	1	3046	HBE1	CTTAAACCGGCCAACATACCCGTCTCgCACCgGGGTCCAGGGGTAAACAACGGTTTcGAGACGTCGAAAGGAACGAGTAGCAT	GGGTCCAGGGGTAAACAACG	0_brunello_pub
genome_L2	1	8347	HIST1H2BC	CTTAAACCGGCCAACATACCCGTCTCgCACCgACACAGAGTAACTCTCCTTGGTTTcGAGACGTCGAAAGGAACGAGTAGCAT	ACACAGAGTAACTCTCCTTG	0_brunello_pub
genome_L2	1	124801	LSM12	CTTAAACCGGCCAACATACCCGTCTCgCACCgACATTGAGTGAAGCTAGGGGGTTTcGAGACGTCGAAAGGAACGAGTAGCAT	ACATTGAGTGAAGCTAGGGG	0_brunello_pub
genome_L2	1	100529257	SYNJ2BP-COX16	CTTAAACCGGCCAACATACCCGTCTCgCACCgGTCTCTGAGAGTGCAGCACAGTTTcGAGACGTCGAAAGGAACGAGTAGCAT	GTCTCTGAGAGTGCAGCACA	0_brunello_pub
genome_L2	1	83442	SH3BGRL3	CTTAAACCGGCCAACATACCCGTCTCgCACCgCCTGCGCGTCTACAGCACGTGTTTcGAGACGTCGAAAGGAACGAGTAGCAT	CCTGCGCGTCTACAGCACGT	0_brunello_pub
genome_L2	1	6883	TAF12	CTTAAACCGGCCAACATACCCGTCTCgCACCgCTATTGGCCATGGAGCCTTGGTTTcGAGACGTCGAAAGGAACGAGTAGCAT	CTATTGGCCATGGAGCCTTG	0_brunello_pub
genome_L2	1	7324	UBE2E1	CTTAAACCGGCCAACATACCCGTCTCgCACCgCCCTCATACACGGATCCTGGGTTTcGAGACGTCGAAAGGAACGAGTAGCAT	CCCTCATACACGGATCCTGG	0_brunello_pub
genome_L2	1	221044	UCMA	CTTAAACCGGCCAACATACCCGTCTCgCACCgGCTGCGGAGAGAATATTACGGTTTcGAGACGTCGAAAGGAACGAGTAGCAT	GCTGCGGAGAGAATATTACG	0_brunello_pub
genome_L2	1	81606	LBH	CTTAAACCGGCCAACATACCCGTCTCgCACCgGATGAACACCCAGCCCATGGGTTTcGAGACGTCGAAAGGAACGAGTAGCAT	GATGAACACCCAGCCCATGG	0_brunello_pub
genome_L2	1	5052	PRDX1	CTTAAACCGGCCAACATACCCGTCTCgCACCgTGAAAGCAATGATCTCCGTGGTTTcGAGACGTCGAAAGGAACGAGTAGCAT	TGAAAGCAATGATCTCCGTG	0_brunello_pub
genome_L2	1	136541	PRSS58	CTTAAACCGGCCAACATACCCGTCTCgCACCgGCAGCTGTGATCACCCAAAGGTTTcGAGACGTCGAAAGGAACGAGTAGCAT	GCAGCTGTGATCACCCAAAG	0_brunello_pub
genome_L2	1	6368	CCL23	CTTAAACCGGCCAACATACCCGTCTCgCACCgCAAGGGCAGTAACAAGCATGGTTTcGAGACGTCGAAAGGAACGAGTAGCAT	CAAGGGCAGTAACAAGCATG	0_brunello_pub
genome_L2	1	128387	TATDN3	CTTAAACCGGCCAACATACCCGTCTCgCACCgACTGGATGAACACCCAAGCAGTTTcGAGACGTCGAAAGGAACGAGTAGCAT	ACTGGATGAACACCCAAGCA	0_brunello_pub
genome_L2	1	10951	CBX1	CTTAAACCGGCCAACATACCCGTCTCgCACCgTTACAGTCAGAAAAGCCACGGTTTcGAGACGTCGAAAGGAACGAGTAGCAT	TTACAGTCAGAAAAGCCACG	0_brunello_pub
genome_L2	1	10950	BTG3	CTTAAACCGGCCAACATACCCGTCTCgCACCgACCGACAGCACACCTCACATGTTTcGAGACGTCGAAAGGAACGAGTAGCAT	ACCGACAGCACACCTCACAT	0_brunello_pub
genome_L2	1	8894	EIF2S2	CTTAAACCGGCCAACATACCCGTCTCgCACCgAAGAGACTACACATACGAGGGTTTcGAGACGTCGAAAGGAACGAGTAGCAT	AAGAGACTACACATACGAGG	0_brunello_pub
genome_L2	1	51248	PDZD11	CTTAAACCGGCCAACATACCCGTCTCgCACCgAGGCAGGCAAGAAAACCACCGTTTcGAGACGTCGAAAGGAACGAGTAGCAT	AGGCAGGCAAGAAAACCACC	0_brunello_pub
genome_L2	1	353376	TICAM2	CTTAAACCGGCCAACATACCCGTCTCgCACCgTGAGCACAGCAATACAACAGGTTTcGAGACGTCGAAAGGAACGAGTAGCAT	TGAGCACAGCAATACAACAG	0_brunello_pub
genome_L2	1	80777	CYB5B	CTTAAACCGGCCAACATACCCGTCTCgCACCgCAACCGGTAATAGGTGACTGGTTTcGAGACGTCGAAAGGAACGAGTAGCAT	CAACCGGTAATAGGTGACTG	0_brunello_pub
genome_L2	1	11149	BVES	CTTAAACCGGCCAACATACCCGTCTCgCACCgACTCAGACGGTCATCAACTGGTTTcGAGACGTCGAAAGGAACGAGTAGCAT	ACTCAGACGGTCATCAACTG	0_brunello_pub
genome_L2	1	51213	LUZP4	CTTAAACCGGCCAACATACCCGTCTCgCACCgTGCCGCCAAATCATCCCAGTGTTTcGAGACGTCGAAAGGAACGAGTAGCAT	TGCCGCCAAATCATCCCAGT	0_brunello_pub
genome_L2	1	4701	NDUFA7	CTTAAACCGGCCAACATACCCGTCTCgCACCgGCTACCAGGAGATCTCCAAGGTTTcGAGACGTCGAAAGGAACGAGTAGCAT	GCTACCAGGAGATCTCCAAG	0_brunello_pub
genome_L2	1	6917	TCEA1	CTTAAACCGGCCAACATACCCGTCTCgCACCgGCGTATTTCAGTACTTCCAGGTTTcGAGACGTCGAAAGGAACGAGTAGCAT	GCGTATTTCAGTACTTCCAG	0_brunello_pub
genome_L2	1	134147	CMBL	CTTAAACCGGCCAACATACCCGTCTCgCACCgAGATAGACCAGTCGCCAGAGGTTTcGAGACGTCGAAAGGAACGAGTAGCAT	AGATAGACCAGTCGCCAGAG	0_brunello_pub
genome_L2	1	145946	SPATA8	CTTAAACCGGCCAACATACCCGTCTCgCACCgTTCTGAGAAATGTCGCGACGGTTTcGAGACGTCGAAAGGAACGAGTAGCAT	TTCTGAGAAATGTCGCGACG	0_brunello_pub
genome_L2	1	10239	AP3S2	CTTAAACCGGCCAACATACCCGTCTCgCACCgGGTGCACTACATCCTCCAGGGTTTcGAGACGTCGAAAGGAACGAGTAGCAT	GGTGCACTACATCCTCCAGG	0_brunello_pub
genome_L2	1	8636	SSNA1	CTTAAACCGGCCAACATACCCGTCTCgCACCgCGAGTTCGACCGGACCATCGGTTTcGAGACGTCGAAAGGAACGAGTAGCAT	CGAGTTCGACCGGACCATCG	0_brunello_pub
genome_L2	1	55009	C19orf24	CTTAAACCGGCCAACATACCCGTCTCgCACCgCGGCTGGCTCCCGTTCGTCAGTTTcGAGACGTCGAAAGGAACGAGTAGCAT	CGGCTGGCTCCCGTTCGTCA	0_brunello_pub
genome_L2	1	84967	LSM10	CTTAAACCGGCCAACATACCCGTCTCgCACCgCATTGCGGCCTGTCACAAAGGTTTcGAGACGTCGAAAGGAACGAGTAGCAT	CATTGCGGCCTGTCACAAAG	0_brunello_pub
genome_L2	1	6289	SAA2	CTTAAACCGGCCAACATACCCGTCTCgCACCgACAAATACTTCCATGCTCGGGTTTcGAGACGTCGAAAGGAACGAGTAGCAT	ACAAATACTTCCATGCTCGG	0_brunello_pub
genome_L2	1	162967	ZNF320	CTTAAACCGGCCAACATACCCGTCTCgCACCgGAACTGCCTTATGAATTACGGTTTcGAGACGTCGAAAGGAACGAGTAGCAT	GAACTGCCTTATGAATTACG	0_brunello_pub
genome_L2	1	30851	TAX1BP3	CTTAAACCGGCCAACATACCCGTCTCgCACCgGTCACACGGGTGTCTGAAGGGTTTcGAGACGTCGAAAGGAACGAGTAGCAT	GTCACACGGGTGTCTGAAGG	0_brunello_pub
genome_L2	1	7594	ZNF43	CTTAAACCGGCCAACATACCCGTCTCgCACCgGATGAGTGTAAGGTGCACAGGTTTcGAGACGTCGAAAGGAACGAGTAGCAT	GATGAGTGTAAGGTGCACAG	0_brunello_pub
genome_L2	1	168417	ZNF679	CTTAAACCGGCCAACATACCCGTCTCgCACCgGAGATGGTAACCAAACACCCGTTTcGAGACGTCGAAAGGAACGAGTAGCAT	GAGATGGTAACCAAACACCC	0_brunello_pub
genome_L2	1	6694	SPP2	CTTAAACCGGCCAACATACCCGTCTCgCACCgGCATCCGGGAGACTACATGCGTTTcGAGACGTCGAAAGGAACGAGTAGCAT	GCATCCGGGAGACTACATGC	0_brunello_pub
genome_L2	1	6785	ELOVL4	CTTAAACCGGCCAACATACCCGTCTCgCACCgCTTAATTCCAATCCACCACAGTTTcGAGACGTCGAAAGGAACGAGTAGCAT	CTTAATTCCAATCCACCACA	0_brunello_pub
genome_L2	1	116028	RMI2	CTTAAACCGGCCAACATACCCGTCTCgCACCgGCTGCGGACTCGTTCTCAGGGTTTcGAGACGTCGAAAGGAACGAGTAGCAT	GCTGCGGACTCGTTCTCAGG	0_brunello_pub
genome_L2	1	339416	ANKRD45	CTTAAACCGGCCAACATACCCGTCTCgCACCgTGCATGGCCTGTTCATGATGGTTTcGAGACGTCGAAAGGAACGAGTAGCAT	TGCATGGCCTGTTCATGATG	0_brunello_pub
genome_L2	1	353135	LCE1E	CTTAAACCGGCCAACATACCCGTCTCgCACCgTGCAGCAGGAAGAGACTGGAGTTTcGAGACGTCGAAAGGAACGAGTAGCAT	TGCAGCAGGAAGAGACTGGA	0_brunello_pub
genome_L2	1	1318	SLC31A2	CTTAAACCGGCCAACATACCCGTCTCgCACCgGACCATCGCAGAGACAGACGGTTTcGAGACGTCGAAAGGAACGAGTAGCAT	GACCATCGCAGAGACAGACG	0_brunello_pub
genome_L2	1	29880	ALG5	CTTAAACCGGCCAACATACCCGTCTCgCACCgCAAAGTACGTGTGATAACCCGTTTcGAGACGTCGAAAGGAACGAGTAGCAT	CAAAGTACGTGTGATAACCC	0_brunello_pub
genome_L2	1	5520	PPP2R2A	CTTAAACCGGCCAACATACCCGTCTCgCACCgTATTCGGCTATGTGACATGAGTTTcGAGACGTCGAAAGGAACGAGTAGCAT	TATTCGGCTATGTGACATGA	0_brunello_pub
genome_L2	1	839	CASP6	CTTAAACCGGCCAACATACCCGTCTCgCACCgGTTGGACACCAACATAACTGGTTTcGAGACGTCGAAAGGAACGAGTAGCAT	GTTGGACACCAACATAACTG	0_brunello_pub
genome_L2	1	54344	DPM3	CTTAAACCGGCCAACATACCCGTCTCgCACCgCCATGACGAAATTAGCGCAGGTTTcGAGACGTCGAAAGGAACGAGTAGCAT	CCATGACGAAATTAGCGCAG	0_brunello_pub
genome_L2	1	51330	TNFRSF12A	CTTAAACCGGCCAACATACCCGTCTCgCACCgGCTCGCTGCGCCGGTTGCTGGTTTcGAGACGTCGAAAGGAACGAGTAGCAT	GCTCGCTGCGCCGGTTGCTG	0_brunello_pub
genome_L2	1	134121	C5orf49	CTTAAACCGGCCAACATACCCGTCTCgCACCgCCTTCAGCTACATCCCGCCGGTTTcGAGACGTCGAAAGGAACGAGTAGCAT	CCTTCAGCTACATCCCGCCG	0_brunello_pub
genome_L2	1	115106	HAUS1	CTTAAACCGGCCAACATACCCGTCTCgCACCgCAGTGCTAGAGAGATTGGCGGTTTcGAGACGTCGAAAGGAACGAGTAGCAT	CAGTGCTAGAGAGATTGGCG	0_brunello_pub
genome_L2	1	199777	ZNF626	CTTAAACCGGCCAACATACCCGTCTCgCACCgTAACCTGGTCTTCCTTGGTGGTTTcGAGACGTCGAAAGGAACGAGTAGCAT	TAACCTGGTCTTCCTTGGTG	0_brunello_pub
genome_L2	1	64859	NABP1	CTTAAACCGGCCAACATACCCGTCTCgCACCgGAACCCAACCCAGATTATCGGTTTcGAGACGTCGAAAGGAACGAGTAGCAT	GAACCCAACCCAGATTATCG	0_brunello_pub
genome_L2	1	340481	ZDHHC21	CTTAAACCGGCCAACATACCCGTCTCgCACCgGAGAACCCCAAGATCCCACAGTTTcGAGACGTCGAAAGGAACGAGTAGCAT	GAGAACCCCAAGATCCCACA	0_brunello_pub
genome_L2	1	54876	DCAF16	CTTAAACCGGCCAACATACCCGTCTCgCACCgAAAAGGTGGGACTCCACAAGGTTTcGAGACGTCGAAAGGAACGAGTAGCAT	AAAAGGTGGGACTCCACAAG	0_brunello_pub
genome_L2	1	100533106	ZHX1-C8ORF76	CTTAAACCGGCCAACATACCCGTCTCgCACCgATGAAAAGGGATGTCCAGGAGTTTcGAGACGTCGAAAGGAACGAGTAGCAT	ATGAAAAGGGATGTCCAGGA	0_brunello_pub
genome_L2	1	79845	RNF122	CTTAAACCGGCCAACATACCCGTCTCgCACCgTGAGCGATACGGATATAAGGGTTTcGAGACGTCGAAAGGAACGAGTAGCAT	TGAGCGATACGGATATAAGG	0_brunello_pub
genome_L2	1	1329	COX5B	CTTAAACCGGCCAACATACCCGTCTCgCACCgATGCGCTCCATGGCATCTGGGTTTcGAGACGTCGAAAGGAACGAGTAGCAT	ATGCGCTCCATGGCATCTGG	0_brunello_pub
genome_L2	1	2966	GTF2H2	CTTAAACCGGCCAACATACCCGTCTCgCACCgCATCTACTACCACATAAAGGGTTTcGAGACGTCGAAAGGAACGAGTAGCAT	CATCTACTACCACATAAAGG	0_brunello_pub
genome_L2	1	390142	OR5D13	CTTAAACCGGCCAACATACCCGTCTCgCACCgAGGCAGAAACAATTACAGAGGTTTcGAGACGTCGAAAGGAACGAGTAGCAT	AGGCAGAAACAATTACAGAG	0_brunello_pub
genome_L2	1	130940	CCDC148	CTTAAACCGGCCAACATACCCGTCTCgCACCgAACAACACAAGCAAGTGTGGGTTTcGAGACGTCGAAAGGAACGAGTAGCAT	AACAACACAAGCAAGTGTGG	0_brunello_pub
genome_L2	1	648	BMI1	CTTAAACCGGCCAACATACCCGTCTCgCACCgGATTGATGTCATGTATGAGGGTTTcGAGACGTCGAAAGGAACGAGTAGCAT	GATTGATGTCATGTATGAGG	0_brunello_pub
genome_L2	1	7164	TPD52L1	CTTAAACCGGCCAACATACCCGTCTCgCACCgGCAAGAAGTTCGGAGACATGGTTTcGAGACGTCGAAAGGAACGAGTAGCAT	GCAAGAAGTTCGGAGACATG	0_brunello_pub
genome_L2	1	10878	CFHR3	CTTAAACCGGCCAACATACCCGTCTCgCACCgGAGCGGTGTACTTACTGACAGTTTcGAGACGTCGAAAGGAACGAGTAGCAT	GAGCGGTGTACTTACTGACA	0_brunello_pub
genome_L2	1	93621	MRFAP1	CTTAAACCGGCCAACATACCCGTCTCgCACCgGCTCATCCAGATCAAAACGCGTTTcGAGACGTCGAAAGGAACGAGTAGCAT	GCTCATCCAGATCAAAACGC	0_brunello_pub
genome_L2	1	1787	TRDMT1	CTTAAACCGGCCAACATACCCGTCTCgCACCgCTGTATACCTGCACAAGTGGGTTTcGAGACGTCGAAAGGAACGAGTAGCAT	CTGTATACCTGCACAAGTGG	0_brunello_pub
genome_L2	1	4807	NHLH1	CTTAAACCGGCCAACATACCCGTCTCgCACCgCACGCGAGAACGCATCCGCGGTTTcGAGACGTCGAAAGGAACGAGTAGCAT	CACGCGAGAACGCATCCGCG	0_brunello_pub
genome_L2	1	5537	PPP6C	CTTAAACCGGCCAACATACCCGTCTCgCACCgTGAGAGTAGACAGATAACACGTTTcGAGACGTCGAAAGGAACGAGTAGCAT	TGAGAGTAGACAGATAACAC	0_brunello_pub
genome_L2	1	865	CBFB	CTTAAACCGGCCAACATACCCGTCTCgCACCgGCCGACTTACGATTTCCGAGGTTTcGAGACGTCGAAAGGAACGAGTAGCAT	GCCGACTTACGATTTCCGAG	0_brunello_pub
genome_L2	1	2495	FTH1	CTTAAACCGGCCAACATACCCGTCTCgCACCgTCTTCAAAGCCACATCATCGGTTTcGAGACGTCGAAAGGAACGAGTAGCAT	TCTTCAAAGCCACATCATCG	0_brunello_pub
genome_L2	1	129852	C2orf73	CTTAAACCGGCCAACATACCCGTCTCgCACCgGTGCTCTTAGAGTCGTAAGGGTTTcGAGACGTCGAAAGGAACGAGTAGCAT	GTGCTCTTAGAGTCGTAAGG	0_brunello_pub
genome_L2	1	1652	DDT	CTTAAACCGGCCAACATACCCGTCTCgCACCgGAGTCGTTTCTCCAGCCCCGGTTTcGAGACGTCGAAAGGAACGAGTAGCAT	GAGTCGTTTCTCCAGCCCCG	0_brunello_pub
genome_L2	1	10920	COPS8	CTTAAACCGGCCAACATACCCGTCTCgCACCgAGAAGCTGACCATACACTGGGTTTcGAGACGTCGAAAGGAACGAGTAGCAT	AGAAGCTGACCATACACTGG	0_brunello_pub
genome_L2	1	129450	TYW5	CTTAAACCGGCCAACATACCCGTCTCgCACCgATTACCTAAGCCAAGTTGGAGTTTcGAGACGTCGAAAGGAACGAGTAGCAT	ATTACCTAAGCCAAGTTGGA	0_brunello_pub
genome_L2	1	89839	ARHGAP11B	CTTAAACCGGCCAACATACCCGTCTCgCACCgAGTCCCGCAATATCACAAGGGTTTcGAGACGTCGAAAGGAACGAGTAGCAT	AGTCCCGCAATATCACAAGG	0_brunello_pub
genome_L2	1	388364	TMIGD1	CTTAAACCGGCCAACATACCCGTCTCgCACCgAACTTACTTGTCATCTCACGGTTTcGAGACGTCGAAAGGAACGAGTAGCAT	AACTTACTTGTCATCTCACG	0_brunello_pub
genome_L2	1	90701	SEC11C	CTTAAACCGGCCAACATACCCGTCTCgCACCgATGGAGCCGGCCTTTCACAGGTTTcGAGACGTCGAAAGGAACGAGTAGCAT	ATGGAGCCGGCCTTTCACAG	0_brunello_pub
genome_L2	1	201798	TIGD4	CTTAAACCGGCCAACATACCCGTCTCgCACCgATGGATGCGAAAGCTTGATGGTTTcGAGACGTCGAAAGGAACGAGTAGCAT	ATGGATGCGAAAGCTTGATG	0_brunello_pub
genome_L2	1	283	ANG	CTTAAACCGGCCAACATACCCGTCTCgCACCgGATACTGTGAAAGCATCATGGTTTcGAGACGTCGAAAGGAACGAGTAGCAT	GATACTGTGAAAGCATCATG	0_brunello_pub
genome_L2	1	55862	ECHDC1	CTTAAACCGGCCAACATACCCGTCTCgCACCgGAAATCACTAGGAACTCCAGGTTTcGAGACGTCGAAAGGAACGAGTAGCAT	GAAATCACTAGGAACTCCAG	0_brunello_pub
genome_L2	1	5438	POLR2I	CTTAAACCGGCCAACATACCCGTCTCgCACCgGAACCGCATTCTGCTCTACGGTTTcGAGACGTCGAAAGGAACGAGTAGCAT	GAACCGCATTCTGCTCTACG	0_brunello_pub
genome_L2	1	4729	NDUFV2	CTTAAACCGGCCAACATACCCGTCTCgCACCgGTTATGCAAAATGGAGCTGGGTTTcGAGACGTCGAAAGGAACGAGTAGCAT	GTTATGCAAAATGGAGCTGG	0_brunello_pub
genome_L2	1	57146	TMEM159	CTTAAACCGGCCAACATACCCGTCTCgCACCgATACGAAGCCCAAACCACAGGTTTcGAGACGTCGAAAGGAACGAGTAGCAT	ATACGAAGCCCAAACCACAG	0_brunello_pub
genome_L2	1	92806	CENPBD1	CTTAAACCGGCCAACATACCCGTCTCgCACCgTCGATGGCGAGTCAACCGAGGTTTcGAGACGTCGAAAGGAACGAGTAGCAT	TCGATGGCGAGTCAACCGAG	0_brunello_pub
genome_L2	1	1058	CENPA	CTTAAACCGGCCAACATACCCGTCTCgCACCgGCGGCCGGTTACCTAAGGAGGTTTcGAGACGTCGAAAGGAACGAGTAGCAT	GCGGCCGGTTACCTAAGGAG	0_brunello_pub
genome_L2	1	285525	YIPF7	CTTAAACCGGCCAACATACCCGTCTCgCACCgATTGATAACCAGGAGCAGAGGTTTcGAGACGTCGAAAGGAACGAGTAGCAT	ATTGATAACCAGGAGCAGAG	0_brunello_pub
genome_L2	1	10650	SLMO1	CTTAAACCGGCCAACATACCCGTCTCgCACCgATACATCCGAGAACATTCTGGTTTcGAGACGTCGAAAGGAACGAGTAGCAT	ATACATCCGAGAACATTCTG	0_brunello_pub
genome_L2	1	51052	PRLH	CTTAAACCGGCCAACATACCCGTCTCgCACCgCCAGGCAGGATTGATGTCAGGTTTcGAGACGTCGAAAGGAACGAGTAGCAT	CCAGGCAGGATTGATGTCAG	0_brunello_pub
genome_L2	1	9445	ITM2B	CTTAAACCGGCCAACATACCCGTCTCgCACCgTTGTCTGGTAGAGAGCAGCTGTTTcGAGACGTCGAAAGGAACGAGTAGCAT	TTGTCTGGTAGAGAGCAGCT	0_brunello_pub
genome_L2	1	100130370	LOC100130370	CTTAAACCGGCCAACATACCCGTCTCgCACCgGACATGCTCCTAGAGATGGGGTTTcGAGACGTCGAAAGGAACGAGTAGCAT	GACATGCTCCTAGAGATGGG	0_brunello_pub
genome_L2	1	1138	CHRNA5	CTTAAACCGGCCAACATACCCGTCTCgCACCgGGGAGATTGTGAGTGCAACAGTTTcGAGACGTCGAAAGGAACGAGTAGCAT	GGGAGATTGTGAGTGCAACA	0_brunello_pub
genome_L2	1	54458	PRR13	CTTAAACCGGCCAACATACCCGTCTCgCACCgGAGCCAAGGGATTCACAGGAGTTTcGAGACGTCGAAAGGAACGAGTAGCAT	GAGCCAAGGGATTCACAGGA	0_brunello_pub
genome_L2	1	55096	EBLN2	CTTAAACCGGCCAACATACCCGTCTCgCACCgTGGGGTTCCAATGCATCCAGGTTTcGAGACGTCGAAAGGAACGAGTAGCAT	TGGGGTTCCAATGCATCCAG	0_brunello_pub
genome_L2	1	7130	TNFAIP6	CTTAAACCGGCCAACATACCCGTCTCgCACCgCACCGCCTTAGCTTCTGCGTGTTTcGAGACGTCGAAAGGAACGAGTAGCAT	CACCGCCTTAGCTTCTGCGT	0_brunello_pub
genome_L2	1	8335	HIST1H2AB	CTTAAACCGGCCAACATACCCGTCTCgCACCgAGAAGACCGAGTCTTAGCCTGTTTcGAGACGTCGAAAGGAACGAGTAGCAT	AGAAGACCGAGTCTTAGCCT	0_brunello_pub
genome_L2	1	148213	ZNF681	CTTAAACCGGCCAACATACCCGTCTCgCACCgTAGAAAGAGACATAGGATGGGTTTcGAGACGTCGAAAGGAACGAGTAGCAT	TAGAAAGAGACATAGGATGG	0_brunello_pub
genome_L2	1	221357	GSTA5	CTTAAACCGGCCAACATACCCGTCTCgCACCgTCTGCTCATATGTCAACCAGGTTTcGAGACGTCGAAAGGAACGAGTAGCAT	TCTGCTCATATGTCAACCAG	0_brunello_pub
genome_L2	1	54499	TMCO1	CTTAAACCGGCCAACATACCCGTCTCgCACCgGAAACAATAACAGAGTCAGCGTTTcGAGACGTCGAAAGGAACGAGTAGCAT	GAAACAATAACAGAGTCAGC	0_brunello_pub
genome_L2	1	11081	KERA	CTTAAACCGGCCAACATACCCGTCTCgCACCgAGATTGCTAAAGGTCCCTTGGTTTcGAGACGTCGAAAGGAACGAGTAGCAT	AGATTGCTAAAGGTCCCTTG	0_brunello_pub
genome_L2	1	285349	ZNF660	CTTAAACCGGCCAACATACCCGTCTCgCACCgGGATTCGCTCATGTACTGTGGTTTcGAGACGTCGAAAGGAACGAGTAGCAT	GGATTCGCTCATGTACTGTG	0_brunello_pub
genome_L2	1	219431	OR4S2	CTTAAACCGGCCAACATACCCGTCTCgCACCgGTTGTTGTGACAGCCAACAGGTTTcGAGACGTCGAAAGGAACGAGTAGCAT	GTTGTTGTGACAGCCAACAG	0_brunello_pub
genome_L2	1	102288414	C11orf98	CTTAAACCGGCCAACATACCCGTCTCgCACCgTCGGGGCTGTGATAGACCAAGTTTcGAGACGTCGAAAGGAACGAGTAGCAT	TCGGGGCTGTGATAGACCAA	0_brunello_pub
genome_L2	1	54069	MIS18A	CTTAAACCGGCCAACATACCCGTCTCgCACCgCAGCTCAGCGAGTCGCCCAGGTTTcGAGACGTCGAAAGGAACGAGTAGCAT	CAGCTCAGCGAGTCGCCCAG	0_brunello_pub
genome_L2	1	1647	GADD45A	CTTAAACCGGCCAACATACCCGTCTCgCACCgGGCACAACACCACGTTATCGGTTTcGAGACGTCGAAAGGAACGAGTAGCAT	GGCACAACACCACGTTATCG	0_brunello_pub
genome_L2	1	26735	OR1L3	CTTAAACCGGCCAACATACCCGTCTCgCACCgGACAAATGGAGCCATCACAGGTTTcGAGACGTCGAAAGGAACGAGTAGCAT	GACAAATGGAGCCATCACAG	0_brunello_pub
genome_L2	1	91661	ZNF765	CTTAAACCGGCCAACATACCCGTCTCgCACCgTCTTTCCAATGCAATGACAGGTTTcGAGACGTCGAAAGGAACGAGTAGCAT	TCTTTCCAATGCAATGACAG	0_brunello_pub
genome_L2	1	8743	TNFSF10	CTTAAACCGGCCAACATACCCGTCTCgCACCgCCTGGGAATCATCAAGGAGTGTTTcGAGACGTCGAAAGGAACGAGTAGCAT	CCTGGGAATCATCAAGGAGT	0_brunello_pub
genome_L2	1	90871	TMEM261	CTTAAACCGGCCAACATACCCGTCTCgCACCgGATATAGGACTCAAAAGGCTGTTTcGAGACGTCGAAAGGAACGAGTAGCAT	GATATAGGACTCAAAAGGCT	0_brunello_pub
genome_L2	1	2520	GAST	CTTAAACCGGCCAACATACCCGTCTCgCACCgAGATGCACCCTTAGGTACAGGTTTcGAGACGTCGAAAGGAACGAGTAGCAT	AGATGCACCCTTAGGTACAG	0_brunello_pub
genome_L2	1	1036	CDO1	CTTAAACCGGCCAACATACCCGTCTCgCACCgGATGCGGATCAGATCAGCCAGTTTcGAGACGTCGAAAGGAACGAGTAGCAT	GATGCGGATCAGATCAGCCA	0_brunello_pub
genome_L2	1	5638	PRRG1	CTTAAACCGGCCAACATACCCGTCTCgCACCgCTACACAAAAGCGCAACAAGGTTTcGAGACGTCGAAAGGAACGAGTAGCAT	CTACACAAAAGCGCAACAAG	0_brunello_pub
genome_L2	1	92304	SCGB3A1	CTTAAACCGGCCAACATACCCGTCTCgCACCgAGCGGGTTGAGGGTGCCGAGGTTTcGAGACGTCGAAAGGAACGAGTAGCAT	AGCGGGTTGAGGGTGCCGAG	0_brunello_pub
genome_L2	1	5756	TWF1	CTTAAACCGGCCAACATACCCGTCTCgCACCgACTTAGGTACAGACTGACGTGTTTcGAGACGTCGAAAGGAACGAGTAGCAT	ACTTAGGTACAGACTGACGT	0_brunello_pub
genome_L2	1	8968	HIST1H3F	CTTAAACCGGCCAACATACCCGTCTCgCACCgACAGCTCGTAAGTCCACTGGGTTTcGAGACGTCGAAAGGAACGAGTAGCAT	ACAGCTCGTAAGTCCACTGG	0_brunello_pub
genome_L2	1	10283	CWC27	CTTAAACCGGCCAACATACCCGTCTCgCACCgCCTGGTTTCATAGTCCAAGGGTTTcGAGACGTCGAAAGGAACGAGTAGCAT	CCTGGTTTCATAGTCCAAGG	0_brunello_pub
genome_L2	1	8294	HIST1H4I	CTTAAACCGGCCAACATACCCGTCTCgCACCgGGAACACCTTCAACACTCCGGTTTcGAGACGTCGAAAGGAACGAGTAGCAT	GGAACACCTTCAACACTCCG	0_brunello_pub
genome_L2	1	51299	NRN1	CTTAAACCGGCCAACATACCCGTCTCgCACCgACTTACCTATTTGCACCGCGGTTTcGAGACGTCGAAAGGAACGAGTAGCAT	ACTTACCTATTTGCACCGCG	0_brunello_pub
genome_L2	1	494514	TYMSOS	CTTAAACCGGCCAACATACCCGTCTCgCACCgGTCCTAACCTCAATCCTGCGGTTTcGAGACGTCGAAAGGAACGAGTAGCAT	GTCCTAACCTCAATCCTGCG	0_brunello_pub
genome_L2	1	284257	BOD1L2	CTTAAACCGGCCAACATACCCGTCTCgCACCgCGTCAGCCTTGCAGTCCCGGGTTTcGAGACGTCGAAAGGAACGAGTAGCAT	CGTCAGCCTTGCAGTCCCGG	0_brunello_pub
genome_L2	1	123207	C15orf40	CTTAAACCGGCCAACATACCCGTCTCgCACCgCGGGCAACACCCAATACTCGGTTTcGAGACGTCGAAAGGAACGAGTAGCAT	CGGGCAACACCCAATACTCG	0_brunello_pub
genome_L2	1	6428	SRSF3	CTTAAACCGGCCAACATACCCGTCTCgCACCgGCAACCCACACACTTCGGAGGTTTcGAGACGTCGAAAGGAACGAGTAGCAT	GCAACCCACACACTTCGGAG	0_brunello_pub
genome_L2	1	84332	DYDC2	CTTAAACCGGCCAACATACCCGTCTCgCACCgGAACTGTGAAAAGTGTCACAGTTTcGAGACGTCGAAAGGAACGAGTAGCAT	GAACTGTGAAAAGTGTCACA	0_brunello_pub
genome_L2	1	885	CCK	CTTAAACCGGCCAACATACCCGTCTCgCACCgGATACCCTCAGCTGCCTACGGTTTcGAGACGTCGAAAGGAACGAGTAGCAT	GATACCCTCAGCTGCCTACG	0_brunello_pub
genome_L2	1	147920	IGFL2	CTTAAACCGGCCAACATACCCGTCTCgCACCgTGTAACAGCACTGCTCCAAGGTTTcGAGACGTCGAAAGGAACGAGTAGCAT	TGTAACAGCACTGCTCCAAG	0_brunello_pub
genome_L2	1	192286	HIGD2A	CTTAAACCGGCCAACATACCCGTCTCgCACCgACTTACCTATGGGTACCACCGTTTcGAGACGTCGAAAGGAACGAGTAGCAT	ACTTACCTATGGGTACCACC	0_brunello_pub
genome_L2	1	120586	OR8I2	CTTAAACCGGCCAACATACCCGTCTCgCACCgTGTGCCGAATGTATCTACACGTTTcGAGACGTCGAAAGGAACGAGTAGCAT	TGTGCCGAATGTATCTACAC	0_brunello_pub
genome_L2	1	51021	MRPS16	CTTAAACCGGCCAACATACCCGTCTCgCACCgCCTCTGCAAGGCCTACCGTGGTTTcGAGACGTCGAAAGGAACGAGTAGCAT	CCTCTGCAAGGCCTACCGTG	0_brunello_pub
genome_L2	1	51072	MEMO1	CTTAAACCGGCCAACATACCCGTCTCgCACCgCTTTAGTTTACGGAGAACTGGTTTcGAGACGTCGAAAGGAACGAGTAGCAT	CTTTAGTTTACGGAGAACTG	0_brunello_pub
genome_L2	1	8355	HIST1H3G	CTTAAACCGGCCAACATACCCGTCTCgCACCgGCTCAGTCGACTTCTGATAGGTTTcGAGACGTCGAAAGGAACGAGTAGCAT	GCTCAGTCGACTTCTGATAG	0_brunello_pub
genome_L2	1	9255	AIMP1	CTTAAACCGGCCAACATACCCGTCTCgCACCgAACCAATTCGAAGATCCAGAGTTTcGAGACGTCGAAAGGAACGAGTAGCAT	AACCAATTCGAAGATCCAGA	0_brunello_pub
genome_L2	1	440093	H3F3C	CTTAAACCGGCCAACATACCCGTCTCgCACCgCTGCTCGTAAATCCACCGGTGTTTcGAGACGTCGAAAGGAACGAGTAGCAT	CTGCTCGTAAATCCACCGGT	0_brunello_pub
genome_L2	1	389903	CSAG3	CTTAAACCGGCCAACATACCCGTCTCgCACCgGGTGTTAAGAGAAAAGACCAGTTTcGAGACGTCGAAAGGAACGAGTAGCAT	GGTGTTAAGAGAAAAGACCA	0_brunello_pub
genome_L2	1	440400	RNASEK	CTTAAACCGGCCAACATACCCGTCTCgCACCgAACGTCCTCAATCAACACAGGTTTcGAGACGTCGAAAGGAACGAGTAGCAT	AACGTCCTCAATCAACACAG	0_brunello_pub
genome_L2	1	6856	SYPL1	CTTAAACCGGCCAACATACCCGTCTCgCACCgTCACATATGTTTACACCTGGGTTTcGAGACGTCGAAAGGAACGAGTAGCAT	TCACATATGTTTACACCTGG	0_brunello_pub
genome_L2	1	56475	RPRM	CTTAAACCGGCCAACATACCCGTCTCgCACCgGTGCGTGCTCTCACTCACCGGTTTcGAGACGTCGAAAGGAACGAGTAGCAT	GTGCGTGCTCTCACTCACCG	0_brunello_pub
genome_L2	1	754	PTTG1IP	CTTAAACCGGCCAACATACCCGTCTCgCACCgGTGCAGAGCTCAATTTACAAGTTTcGAGACGTCGAAAGGAACGAGTAGCAT	GTGCAGAGCTCAATTTACAA	0_brunello_pub
genome_L2	1	5435	POLR2F	CTTAAACCGGCCAACATACCCGTCTCgCACCgGTACTTGGTCATGTATGGTGGTTTcGAGACGTCGAAAGGAACGAGTAGCAT	GTACTTGGTCATGTATGGTG	0_brunello_pub
genome_L2	1	11340	EXOSC8	CTTAAACCGGCCAACATACCCGTCTCgCACCgACCAACGTATCCTTTATCAGGTTTcGAGACGTCGAAAGGAACGAGTAGCAT	ACCAACGTATCCTTTATCAG	0_brunello_pub
genome_L2	1	7328	UBE2H	CTTAAACCGGCCAACATACCCGTCTCgCACCgTTAGGATAGGCCAATAACTGGTTTcGAGACGTCGAAAGGAACGAGTAGCAT	TTAGGATAGGCCAATAACTG	0_brunello_pub
genome_L2	1	241	ALOX5AP	CTTAAACCGGCCAACATACCCGTCTCgCACCgAGAGCACAGCGAGGAAAGTGGTTTcGAGACGTCGAAAGGAACGAGTAGCAT	AGAGCACAGCGAGGAAAGTG	0_brunello_pub
genome_L2	1	5202	PFDN2	CTTAAACCGGCCAACATACCCGTCTCgCACCgGGTGGAGCGAACTGTCAAAGGTTTcGAGACGTCGAAAGGAACGAGTAGCAT	GGTGGAGCGAACTGTCAAAG	0_brunello_pub
genome_L2	1	10465	PPIH	CTTAAACCGGCCAACATACCCGTCTCgCACCgCAAAGAGCTCGATCTTCATGGTTTcGAGACGTCGAAAGGAACGAGTAGCAT	CAAAGAGCTCGATCTTCATG	0_brunello_pub
genome_L2	1	387763	C11orf96	CTTAAACCGGCCAACATACCCGTCTCgCACCgGTCTTGAAGCGAGACTGGCGGTTTcGAGACGTCGAAAGGAACGAGTAGCAT	GTCTTGAAGCGAGACTGGCG	0_brunello_pub
genome_L2	1	3448	IFNA14	CTTAAACCGGCCAACATACCCGTCTCgCACCgTCTGCTGCATCATCTCATGGGTTTcGAGACGTCGAAAGGAACGAGTAGCAT	TCTGCTGCATCATCTCATGG	0_brunello_pub
genome_L2	1	51155	HN1	CTTAAACCGGCCAACATACCCGTCTCgCACCgAACCAACAGAACAACCTGTGGTTTcGAGACGTCGAAAGGAACGAGTAGCAT	AACCAACAGAACAACCTGTG	0_brunello_pub
genome_L2	1	285282	RABL3	CTTAAACCGGCCAACATACCCGTCTCgCACCgTTAGTCCCTATTACCAACAGGTTTcGAGACGTCGAAAGGAACGAGTAGCAT	TTAGTCCCTATTACCAACAG	0_brunello_pub
genome_L2	1	2773	GNAI3	CTTAAACCGGCCAACATACCCGTCTCgCACCgGATCGACCGCAACTTACGGGGTTTcGAGACGTCGAAAGGAACGAGTAGCAT	GATCGACCGCAACTTACGGG	0_brunello_pub
genome_L2	1	83452	RAB33B	CTTAAACCGGCCAACATACCCGTCTCgCACCgGGTGGATTTCCGAGAACGAGGTTTcGAGACGTCGAAAGGAACGAGTAGCAT	GGTGGATTTCCGAGAACGAG	0_brunello_pub
genome_L2	1	160287	LDHAL6A	CTTAAACCGGCCAACATACCCGTCTCgCACCgACAATAAGCAGTTTGCAGTGGTTTcGAGACGTCGAAAGGAACGAGTAGCAT	ACAATAAGCAGTTTGCAGTG	0_brunello_pub
genome_L2	1	132	ADK	CTTAAACCGGCCAACATACCCGTCTCgCACCgGTAGTAATGAGCATCCACATGTTTcGAGACGTCGAAAGGAACGAGTAGCAT	GTAGTAATGAGCATCCACAT	0_brunello_pub
genome_L2	1	196993	CT62	CTTAAACCGGCCAACATACCCGTCTCgCACCgGGCACAGGAACTCAGACTGTGTTTcGAGACGTCGAAAGGAACGAGTAGCAT	GGCACAGGAACTCAGACTGT	0_brunello_pub
genome_L2	1	390093	OR10A6	CTTAAACCGGCCAACATACCCGTCTCgCACCgTGCAAGTTCTAACACTGCTGGTTTcGAGACGTCGAAAGGAACGAGTAGCAT	TGCAAGTTCTAACACTGCTG	0_brunello_pub
genome_L2	1	54742	LY6K	CTTAAACCGGCCAACATACCCGTCTCgCACCgACGAGGGTGACAATAGAGTGGTTTcGAGACGTCGAAAGGAACGAGTAGCAT	ACGAGGGTGACAATAGAGTG	0_brunello_pub
genome_L2	1	9607	CARTPT	CTTAAACCGGCCAACATACCCGTCTCgCACCgTGGGCACGGGTACCCAACAGGTTTcGAGACGTCGAAAGGAACGAGTAGCAT	TGGGCACGGGTACCCAACAG	0_brunello_pub
genome_L2	1	8270	LAGE3	CTTAAACCGGCCAACATACCCGTCTCgCACCgCGGAAAGGATACAATATGTGGTTTcGAGACGTCGAAAGGAACGAGTAGCAT	CGGAAAGGATACAATATGTG	0_brunello_pub
genome_L2	1	284422	SMIM24	CTTAAACCGGCCAACATACCCGTCTCgCACCgCCAACCTATACCAGGACCAGGTTTcGAGACGTCGAAAGGAACGAGTAGCAT	CCAACCTATACCAGGACCAG	0_brunello_pub
genome_L2	1	101928448	C5orf67	CTTAAACCGGCCAACATACCCGTCTCgCACCgTTGATGATTTCAGGTGATGGGTTTcGAGACGTCGAAAGGAACGAGTAGCAT	TTGATGATTTCAGGTGATGG	0_brunello_pub
genome_L2	1	10964	IFI44L	CTTAAACCGGCCAACATACCCGTCTCgCACCgCACATTCCAAATACTGACGGGTTTcGAGACGTCGAAAGGAACGAGTAGCAT	CACATTCCAAATACTGACGG	0_brunello_pub
genome_L2	1	2135	EXTL2	CTTAAACCGGCCAACATACCCGTCTCgCACCgCAGCTACCAGTAATAATACGGTTTcGAGACGTCGAAAGGAACGAGTAGCAT	CAGCTACCAGTAATAATACG	0_brunello_pub
genome_L2	1	112609	MRAP2	CTTAAACCGGCCAACATACCCGTCTCgCACCgATTAGATGCCGATTGCTGGGGTTTcGAGACGTCGAAAGGAACGAGTAGCAT	ATTAGATGCCGATTGCTGGG	0_brunello_pub
genome_L2	1	79692	ZNF322	CTTAAACCGGCCAACATACCCGTCTCgCACCgCAGATCTTACTTCACACCAGGTTTcGAGACGTCGAAAGGAACGAGTAGCAT	CAGATCTTACTTCACACCAG	0_brunello_pub
genome_L2	1	80231	CXorf21	CTTAAACCGGCCAACATACCCGTCTCgCACCgGACTTGTGTTTCATCCACAGGTTTcGAGACGTCGAAAGGAACGAGTAGCAT	GACTTGTGTTTCATCCACAG	0_brunello_pub
genome_L2	1	441234	ZNF716	CTTAAACCGGCCAACATACCCGTCTCgCACCgGGTTAGTAAGTGTTGAAGAGGTTTcGAGACGTCGAAAGGAACGAGTAGCAT	GGTTAGTAAGTGTTGAAGAG	0_brunello_pub
genome_L2	1	51319	RSRC1	CTTAAACCGGCCAACATACCCGTCTCgCACCgGGAAATCCTATAGAGTTCAGGTTTcGAGACGTCGAAAGGAACGAGTAGCAT	GGAAATCCTATAGAGTTCAG	0_brunello_pub
genome_L2	1	3017	HIST1H2BD	CTTAAACCGGCCAACATACCCGTCTCgCACCgACACTGAATAGCTCTCCTTGGTTTcGAGACGTCGAAAGGAACGAGTAGCAT	ACACTGAATAGCTCTCCTTG	0_brunello_pub
genome_L2	1	2272	FHIT	CTTAAACCGGCCAACATACCCGTCTCgCACCgTCTTGTGAATAGGAAACCTGGTTTcGAGACGTCGAAAGGAACGAGTAGCAT	TCTTGTGAATAGGAAACCTG	0_brunello_pub
genome_L2	1	654502	IQCJ	CTTAAACCGGCCAACATACCCGTCTCgCACCgAGGATGAATCTTCCCAACAGGTTTcGAGACGTCGAAAGGAACGAGTAGCAT	AGGATGAATCTTCCCAACAG	0_brunello_pub
genome_L2	1	728819	C1GALT1C1L	CTTAAACCGGCCAACATACCCGTCTCgCACCgAGACCTCGAATACGTGACTGGTTTcGAGACGTCGAAAGGAACGAGTAGCAT	AGACCTCGAATACGTGACTG	0_brunello_pub
genome_L2	1	11055	ZPBP	CTTAAACCGGCCAACATACCCGTCTCgCACCgCCTCGAATATAAACCTACTGGTTTcGAGACGTCGAAAGGAACGAGTAGCAT	CCTCGAATATAAACCTACTG	0_brunello_pub
genome_L2	1	1933	EEF1B2	CTTAAACCGGCCAACATACCCGTCTCgCACCgCGGACAAGAGCTACATCGAGGTTTcGAGACGTCGAAAGGAACGAGTAGCAT	CGGACAAGAGCTACATCGAG	0_brunello_pub
genome_L2	1	254956	MORN5	CTTAAACCGGCCAACATACCCGTCTCgCACCgCACAGGGAGCAAATATATCGGTTTcGAGACGTCGAAAGGAACGAGTAGCAT	CACAGGGAGCAAATATATCG	0_brunello_pub
genome_L2	1	11165	NUDT3	CTTAAACCGGCCAACATACCCGTCTCgCACCgAGCAGTTCGTGAAGTCTGTGGTTTcGAGACGTCGAAAGGAACGAGTAGCAT	AGCAGTTCGTGAAGTCTGTG	0_brunello_pub
genome_L2	1	728637	MEIKIN	CTTAAACCGGCCAACATACCCGTCTCgCACCgACAGGATTAAGTTTGCACCAGTTTcGAGACGTCGAAAGGAACGAGTAGCAT	ACAGGATTAAGTTTGCACCA	0_brunello_pub
genome_L2	1	55788	LMBRD1	CTTAAACCGGCCAACATACCCGTCTCgCACCgAGGTAACGCAGACATGCCATGTTTcGAGACGTCGAAAGGAACGAGTAGCAT	AGGTAACGCAGACATGCCAT	0_brunello_pub
genome_L2	1	54941	RNF125	CTTAAACCGGCCAACATACCCGTCTCgCACCgTATGTGCCCTCATTTCACTGGTTTcGAGACGTCGAAAGGAACGAGTAGCAT	TATGTGCCCTCATTTCACTG	0_brunello_pub
genome_L2	1	7262	PHLDA2	CTTAAACCGGCCAACATACCCGTCTCgCACCgCAGCTATGGAAGAAGAAGCGGTTTcGAGACGTCGAAAGGAACGAGTAGCAT	CAGCTATGGAAGAAGAAGCG	0_brunello_pub
genome_L2	1	729422	GAGE12C	CTTAAACCGGCCAACATACCCGTCTCgCACCgATAGGCCCAATCATTTCAGGGTTTcGAGACGTCGAAAGGAACGAGTAGCAT	ATAGGCCCAATCATTTCAGG	0_brunello_pub
genome_L2	1	83460	EMC6	CTTAAACCGGCCAACATACCCGTCTCgCACCgCCGGCAATAATCCAGGACGGGTTTcGAGACGTCGAAAGGAACGAGTAGCAT	CCGGCAATAATCCAGGACGG	0_brunello_pub
genome_L2	1	1965	EIF2S1	CTTAAACCGGCCAACATACCCGTCTCgCACCgGTGTGTGGTTGTCATTAGGGGTTTcGAGACGTCGAAAGGAACGAGTAGCAT	GTGTGTGGTTGTCATTAGGG	0_brunello_pub
genome_L2	1	127540	HMGB4	CTTAAACCGGCCAACATACCCGTCTCgCACCgAAGAGTAGGAAGGATGATGGGTTTcGAGACGTCGAAAGGAACGAGTAGCAT	AAGAGTAGGAAGGATGATGG	0_brunello_pub
genome_L2	1	5552	SRGN	CTTAAACCGGCCAACATACCCGTCTCgCACCgCTCGGGCAGGTTATCCTACGGTTTcGAGACGTCGAAAGGAACGAGTAGCAT	CTCGGGCAGGTTATCCTACG	0_brunello_pub
genome_L2	1	387718	TEX36	CTTAAACCGGCCAACATACCCGTCTCgCACCgGCTGTGCCGATTGTCATGCAGTTTcGAGACGTCGAAAGGAACGAGTAGCAT	GCTGTGCCGATTGTCATGCA	0_brunello_pub
genome_L2	1	79056	PRRG4	CTTAAACCGGCCAACATACCCGTCTCgCACCgCAGCAATTAATCCAGTCAGAGTTTcGAGACGTCGAAAGGAACGAGTAGCAT	CAGCAATTAATCCAGTCAGA	0_brunello_pub
genome_L2	1	5723	PSPH	CTTAAACCGGCCAACATACCCGTCTCgCACCgGACGCGGTGTCAGAAATGTAGTTTcGAGACGTCGAAAGGAACGAGTAGCAT	GACGCGGTGTCAGAAATGTA	0_brunello_pub
genome_L2	1	6866	TAC3	CTTAAACCGGCCAACATACCCGTCTCgCACCgTGTCTGTAAGGAGCCACAGGGTTTcGAGACGTCGAAAGGAACGAGTAGCAT	TGTCTGTAAGGAGCCACAGG	0_brunello_pub
genome_L2	1	574414	PRR9	CTTAAACCGGCCAACATACCCGTCTCgCACCgCTGAGAAAGACATACCTCCTGTTTcGAGACGTCGAAAGGAACGAGTAGCAT	CTGAGAAAGACATACCTCCT	0_brunello_pub
genome_L2	1	143678	C11orf94	CTTAAACCGGCCAACATACCCGTCTCgCACCgGAGAGATACTACCATCCACCGTTTcGAGACGTCGAAAGGAACGAGTAGCAT	GAGAGATACTACCATCCACC	0_brunello_pub
genome_L2	1	63970	TP53AIP1	CTTAAACCGGCCAACATACCCGTCTCgCACCgCATTCGGAGGCATCACCGAGGTTTcGAGACGTCGAAAGGAACGAGTAGCAT	CATTCGGAGGCATCACCGAG	0_brunello_pub
genome_L2	1	401335	C7orf65	CTTAAACCGGCCAACATACCCGTCTCgCACCgTCTGTTCAAGGCAATCAGTGGTTTcGAGACGTCGAAAGGAACGAGTAGCAT	TCTGTTCAAGGCAATCAGTG	0_brunello_pub
genome_L2	1	2543	GAGE1	CTTAAACCGGCCAACATACCCGTCTCgCACCgGAAGCTGATAGCCAGGAACAGTTTcGAGACGTCGAAAGGAACGAGTAGCAT	GAAGCTGATAGCCAGGAACA	0_brunello_pub
genome_L2	1	50837	TAS2R7	CTTAAACCGGCCAACATACCCGTCTCgCACCgGATGAAGTGGAGAATTGACAGTTTcGAGACGTCGAAAGGAACGAGTAGCAT	GATGAAGTGGAGAATTGACA	0_brunello_pub
genome_L2	1	646625	URAD	CTTAAACCGGCCAACATACCCGTCTCgCACCgGAGTCGCAGCGGGAACAGAGGTTTcGAGACGTCGAAAGGAACGAGTAGCAT	GAGTCGCAGCGGGAACAGAG	0_brunello_pub
genome_L2	1	1880	GPR183	CTTAAACCGGCCAACATACCCGTCTCgCACCgGGCTATTCGTGTAGGCAAAGGTTTcGAGACGTCGAAAGGAACGAGTAGCAT	GGCTATTCGTGTAGGCAAAG	0_brunello_pub
genome_L2	1	1437	CSF2	CTTAAACCGGCCAACATACCCGTCTCgCACCgGACCTGCCTACAGACCCGCCGTTTcGAGACGTCGAAAGGAACGAGTAGCAT	GACCTGCCTACAGACCCGCC	0_brunello_pub
genome_L2	1	5376	PMP22	CTTAAACCGGCCAACATACCCGTCTCgCACCgACAGTGGTGGACATTTCCTGGTTTcGAGACGTCGAAAGGAACGAGTAGCAT	ACAGTGGTGGACATTTCCTG	0_brunello_pub
genome_L2	1	85014	TMEM141	CTTAAACCGGCCAACATACCCGTCTCgCACCgGAAGGCGTGTGACTGGCATGGTTTcGAGACGTCGAAAGGAACGAGTAGCAT	GAAGGCGTGTGACTGGCATG	0_brunello_pub
genome_L2	1	1193	CLIC2	CTTAAACCGGCCAACATACCCGTCTCgCACCgTTGTTATACACCAGGAACGGGTTTcGAGACGTCGAAAGGAACGAGTAGCAT	TTGTTATACACCAGGAACGG	0_brunello_pub
genome_L2	1	653857	ACTR3C	CTTAAACCGGCCAACATACCCGTCTCgCACCgTGGGTGAACGTACATTAACGGTTTcGAGACGTCGAAAGGAACGAGTAGCAT	TGGGTGAACGTACATTAACG	0_brunello_pub
genome_L2	1	26595	OR8B2	CTTAAACCGGCCAACATACCCGTCTCgCACCgAGTGATCTACATTGTCACCAGTTTcGAGACGTCGAAAGGAACGAGTAGCAT	AGTGATCTACATTGTCACCA	0_brunello_pub
genome_L2	1	5020	OXT	CTTAAACCGGCCAACATACCCGTCTCgCACCgCGGGCCCAATATCTGCTGCGGTTTcGAGACGTCGAAAGGAACGAGTAGCAT	CGGGCCCAATATCTGCTGCG	0_brunello_pub
genome_L2	1	100129940	LOC100129940	CTTAAACCGGCCAACATACCCGTCTCgCACCgGCTCTTCATTAGCAACCACTGTTTcGAGACGTCGAAAGGAACGAGTAGCAT	GCTCTTCATTAGCAACCACT	0_brunello_pub
genome_L2	1	339745	SPOPL	CTTAAACCGGCCAACATACCCGTCTCgCACCgAGAAAGCTGGTGTTACACACGTTTcGAGACGTCGAAAGGAACGAGTAGCAT	AGAAAGCTGGTGTTACACAC	0_brunello_pub
genome_L2	1	10926	DBF4	CTTAAACCGGCCAACATACCCGTCTCgCACCgCACCCTTCAAATGAATTGAGGTTTcGAGACGTCGAAAGGAACGAGTAGCAT	CACCCTTCAAATGAATTGAG	0_brunello_pub
genome_L2	1	7327	UBE2G2	CTTAAACCGGCCAACATACCCGTCTCgCACCgTTAACACTGAATCCTCCGGAGTTTcGAGACGTCGAAAGGAACGAGTAGCAT	TTAACACTGAATCCTCCGGA	0_brunello_pub
genome_L2	1	5764	PTN	CTTAAACCGGCCAACATACCCGTCTCgCACCgGCAGGGAAGAAAGAGAAACCGTTTcGAGACGTCGAAAGGAACGAGTAGCAT	GCAGGGAAGAAAGAGAAACC	0_brunello_pub
genome_L2	1	100131187	TSTD1	CTTAAACCGGCCAACATACCCGTCTCgCACCgCGACGTGCGCTCTCGCGAGGGTTTcGAGACGTCGAAAGGAACGAGTAGCAT	CGACGTGCGCTCTCGCGAGG	0_brunello_pub
genome_L2	1	91687	CENPL	CTTAAACCGGCCAACATACCCGTCTCgCACCgACCTGCAACTGCGAACACTGGTTTcGAGACGTCGAAAGGAACGAGTAGCAT	ACCTGCAACTGCGAACACTG	0_brunello_pub
[truncated: 80,679 more rows]
